# Supplementary material for: DNA methylation of imprint control regions associated with Alzheimer’s disease in non-Hispanic Blacks and non-Hispanic Whites
Source: Clin Epigenetics. 2024 Apr 25;16:58. doi: 10.1186/s13148-024-01672-4 (PMC11043040; doi:10.1186/s13148-024-01672-4)
Supplement: Supplementary file 2 — Additional file 2: Table S2. The supplementary materials comprise additional details of the DMRs identified across three distinct comparison groups, the overall group (ALL), NHBs, and NHWs, including: Chromosome number: Indicating the chromosome on which the DMR is located. DMR coordinates: Providing the precise coordinates of the DMR on the chromosome. Mean ratio: The average methylation ratio across the DMR region. Cytosine number: Specifying the count of cytosines within the DMR. Number of CpG sites: Enumerating the quantity of CpG sites present within the DMR for both controls and AD patients. Methylation difference: Representing the difference in methylation levels between AD patients and controls. p-value: the statistical significance of the observed methylation differences. Hyper/hypomethylation status: Indicating whether the region is hypermethylated or hypomethylated in AD patients relative to controls. [file 13148_2024_1672_MOESM2_ESM.xls]

## Sheet: dmr_M2_0_vs_1_CNT.ALL.vs.AD.ALL
Differentially methylated regions in AD patients compared to controls
#chrom	start	end	meanRatio_0	totalC_0	cSites_0	meanRatio_1	totalC_1	cSites_1	methDif_1-0	p_1_v_0	class_1_v_0
1	13643	13829	0.445	514	7	0.686	541	7	0.107	6.44e-14	strongHyper
1	132031	132294	0.51	247	8	0.849	220	8	0.13	4.27e-16	strongHyper
1	183597	183847	0.481	458	4	0.778	336	4	0.185	5.23e-18	strongHyper
1	184162	184346	0.431	1026	8	0.712	847	8	0.176	6.58e-34	strongHyper
1	193092	193623	0.412	444	8	0.808	360	8	0.237	3.33e-31	strongHyper
1	205610	205758	0.327	278	5	0.783	223	5	0.292	8.61e-25	strongHyper
1	488051	488347	0.502	321	12	0.858	305	12	0.149	1.09e-19	strongHyper
1	844682	844750	0.834	144	5	0.402	140	5	-0.217	2.85e-14	strongHypo
1	931056	931261	0.346	158	10	0.718	201	10	0.114	1.13e-12	strongHyper
1	936428	936489	0.249	156	6	0.645	102	6	0.162	1.12e-10	strongHyper
1	998301	998367	0.0342	117	10	0.439	185	10	0.125	1.63e-16	strongHyper
1	1182018	1182127	0.585	76	6	0.934	135	6	0.115	1.81e-09	strongHyper
1	1218248	1218855	0.544	748	38	0.889	895	38	0.125	3.69e-59	strongHyper
1	1225759	1226222	0.492	503	21	0.807	631	21	0.116	2.52e-25	strongHyper
1	1332966	1334361	0.41	1612	80	0.738	1932	80	0.101	3.32e-88	strongHyper
1	1452312	1452671	0.519	154	9	0.859	212	9	0.109	3.43e-12	strongHyper
1	1544705	1544894	0.657	173	7	0.918	196	7	0.101	1.44e-10	strongHyper
1	1676480	1676755	0.564	309	18	0.912	456	18	0.132	1.15e-27	strongHyper
1	1744511	1744765	0.273	141	7	0.583	155	7	0.132	7.81e-10	strongHyper
1	1881778	1882054	0.367	98	5	0.7	157	5	0.114	1.46e-07	strongHyper
1	1947433	1947896	0.52	313	18	0.853	482	18	0.104	3.41e-24	strongHyper
1	1985333	1985664	0.539	403	20	0.881	459	20	0.115	1.88e-30	strongHyper
1	2009695	2010191	0.463	317	14	0.854	244	14	0.129	2.38e-21	strongHyper
1	2016073	2016416	0.442	197	8	0.789	184	8	0.11	2.12e-11	strongHyper
1	2020401	2020835	0.278	368	16	0.644	471	16	0.136	9.59e-28	strongHyper
1	2022682	2023044	0.445	205	11	0.734	256	11	0.107	4.07e-12	strongHyper
1	2023563	2023935	0.472	224	11	0.827	288	11	0.124	1.16e-18	strongHyper
1	2025062	2025278	0.557	161	7	0.961	182	7	0.197	2.38e-20	strongHyper
1	2027257	2027990	0.528	471	19	0.871	588	19	0.148	2.69e-34	strongHyper
1	2029159	2029279	0.561	163	9	0.894	170	9	0.103	6.77e-12	strongHyper
1	2030319	2030534	0.525	323	12	0.875	220	12	0.117	9.58e-18	strongHyper
1	2031703	2032007	0.545	249	11	0.915	183	11	0.115	7.02e-16	strongHyper
1	2070045	2070445	0.602	240	12	0.913	338	12	0.121	4.94e-19	strongHyper
1	2075442	2075515	0.0547	220	7	0.396	227	7	0.164	3.33e-19	strongHyper
1	2079860	2081334	0.688	1304	54	0.936	1343	54	0.105	3.15e-63	strongHyper
1	2081819	2081930	0.552	78	4	0.946	88	4	0.165	3.14e-09	strongHyper
1	2082996	2083496	0.496	379	15	0.815	375	15	0.121	3.6e-19	strongHyper
1	2084146	2084477	0.526	305	15	0.875	286	15	0.116	1.95e-19	strongHyper
1	2086431	2086733	0.398	396	16	0.813	442	16	0.199	1.44e-32	strongHyper
1	2087513	2087681	0.483	195	6	0.801	178	6	0.122	1.68e-10	strongHyper
1	2088737	2088780	0.164	97	4	0.491	208	4	0.128	3.54e-08	strongHyper
1	2093153	2095693	0.55	2326	129	0.848	2928	129	0.102	1.06e-121	strongHyper
1	2100481	2100616	0.466	165	5	0.877	144	5	0.212	1.1e-14	strongHyper
1	2113341	2113545	0.57	137	7	0.917	177	7	0.132	1.37e-12	strongHyper
1	2130809	2130888	0.436	99	4	0.895	118	4	0.244	4.02e-13	strongHyper
1	2135335	2135529	0.153	140	6	0.459	204	6	0.103	2.3e-09	strongHyper
1	2137673	2138068	0.244	377	16	0.64	521	16	0.177	6.35e-34	strongHyper
1	2140827	2141017	0.462	188	9	0.835	258	9	0.144	2.14e-16	strongHyper
1	2148914	2148957	0.867	90	4	0.52	127	4	-0.128	4.98e-08	strongHypo
1	2168441	2168997	0.419	479	21	0.802	611	21	0.15	5.21e-38	strongHyper
1	2173801	2173905	0.333	83	6	0.76	164	6	0.158	2.38e-10	strongHyper
1	2177592	2177712	0.577	165	8	0.961	225	8	0.177	4.31e-21	strongHyper
1	2184545	2184694	0.581	189	9	0.929	258	9	0.138	5.81e-20	strongHyper
1	2235362	2235572	0.391	232	8	0.804	212	8	0.192	7.1e-20	strongHyper
1	2235972	2236468	0.507	442	14	0.772	439	14	0.103	5.77e-15	strongHyper
1	2239842	2240227	0.342	379	12	0.685	357	12	0.139	1.46e-20	strongHyper
1	2240850	2241020	0.359	155	6	0.752	180	6	0.17	3.52e-15	strongHyper
1	2241687	2242181	0.388	389	15	0.723	462	15	0.152	2.18e-22	strongHyper
1	2250061	2250196	0.509	147	6	0.811	185	6	0.105	7.63e-09	strongHyper
1	2251087	2251179	0.584	133	7	0.884	220	7	0.105	2e-10	strongHyper
1	2252575	2253021	0.453	365	17	0.777	479	17	0.115	5.67e-21	strongHyper
1	2254388	2254542	0.614	139	6	0.942	174	6	0.134	3.38e-13	strongHyper
1	2258349	2258420	0.387	118	5	0.736	139	5	0.113	3.73e-08	strongHyper
1	2265010	2265199	0.617	218	8	0.886	234	8	0.1	3.08e-11	hyper
1	2267796	2268219	0.458	401	17	0.81	469	17	0.141	4.66e-24	strongHyper
1	2269986	2270475	0.328	408	18	0.638	517	18	0.103	2.28e-23	strongHyper
1	2271401	2271793	0.364	479	22	0.66	413	22	0.103	8.15e-23	strongHyper
1	2275263	2275813	0.447	758	29	0.75	790	29	0.108	2.16e-32	strongHyper
1	2283830	2284015	0.359	234	11	0.716	221	11	0.117	2.81e-13	strongHyper
1	2284664	2285284	0.512	419	18	0.864	555	18	0.158	1.49e-33	strongHyper
1	2292205	2292363	0.495	130	5	0.864	140	5	0.175	3.83e-11	strongHyper
1	2292884	2293998	0.513	980	46	0.862	1038	46	0.133	1.57e-66	strongHyper
1	2294417	2294605	0.331	331	13	0.648	409	13	0.128	1.28e-18	strongHyper
1	2295185	2295308	0.489	159	5	0.875	164	5	0.193	2.47e-14	strongHyper
1	2295732	2296028	0.534	252	10	0.887	234	10	0.13	8.01e-18	strongHyper
1	2301240	2301292	0.154	140	5	0.499	187	5	0.15	3.32e-10	strongHyper
1	2302069	2302298	0.555	166	7	0.863	243	7	0.116	2.17e-12	strongHyper
1	2302993	2303078	0.347	118	6	0.72	191	6	0.13	2.03e-10	strongHyper
1	2303688	2304116	0.398	627	27	0.734	823	27	0.106	1.32e-35	strongHyper
1	2304470	2304623	0.394	197	8	0.883	222	8	0.266	1.57e-26	strongHyper
1	2305127	2305212	0.314	194	7	0.665	168	7	0.115	4.24e-11	strongHyper
1	2307348	2308710	0.493	1629	65	0.841	1721	65	0.131	1.52e-100	strongHyper
1	2309078	2309419	0.521	211	9	0.837	257	9	0.122	7.94e-13	strongHyper
1	2318632	2318698	0.375	51	4	0.861	66	4	0.173	1.39e-07	strongHyper
1	2326658	2326774	0.38	191	9	0.817	211	9	0.186	3.73e-20	strongHyper
1	2356150	2356303	0.5	138	6	0.889	131	6	0.157	5.65e-12	strongHyper
1	2372333	2373029	0.568	527	30	0.892	695	30	0.101	3.52e-39	strongHyper
1	2375324	2375472	0.405	166	8	0.774	223	8	0.141	5.74e-14	strongHyper
1	2375838	2375933	0.502	96	6	0.862	179	6	0.121	1.1e-09	strongHyper
1	2380854	2381633	0.473	770	34	0.801	800	34	0.11	6.81e-47	strongHyper
1	2383548	2383852	0.465	366	15	0.84	416	15	0.153	2.45e-29	strongHyper
1	2385526	2386085	0.436	327	14	0.778	361	14	0.114	2.21e-18	strongHyper
1	2465577	2465733	0.55	251	10	0.859	291	10	0.114	5.45e-16	strongHyper
1	2468370	2468747	0.295	314	12	0.62	462	12	0.121	7.8e-19	strongHyper
1	2474794	2474943	0.484	157	7	0.829	183	7	0.145	2.55e-11	strongHyper
1	2494680	2495521	0.488	660	31	0.882	826	31	0.172	9.15e-62	strongHyper
1	2498363	2498586	0.468	141	7	0.821	158	7	0.134	5.48e-12	strongHyper
1	2499156	2499205	0.508	84	5	0.856	154	5	0.128	6.39e-08	strongHyper
1	2509730	2509925	0.527	232	10	0.912	237	10	0.168	1.65e-20	strongHyper
1	2644334	2644471	0.483	123	7	0.841	133	7	0.123	6.01e-10	strongHyper
1	2811690	2812157	0.551	210	10	0.865	269	10	0.103	1.32e-13	strongHyper
1	2875217	2875285	0.249	107	5	0.646	160	5	0.16	1.33e-10	strongHyper
1	2911220	2911327	0.406	153	8	0.855	203	8	0.201	8.83e-19	strongHyper
1	2921685	2921771	0.544	179	5	0.82	198	5	0.112	3.12e-08	strongHyper
1	2929017	2929090	0.437	163	5	0.808	139	5	0.161	4.33e-11	strongHyper
1	2968712	2968846	0.622	220	8	0.216	281	8	-0.2	6.65e-19	strongHypo
1	3033538	3033943	0.53	267	10	0.821	366	10	0.112	1.13e-17	strongHyper
1	3101459	3101527	0.412	187	7	0.754	170	7	0.109	1.75e-10	strongHyper
1	3121828	3122033	0.812	217	13	0.403	215	13	-0.115	3.84e-19	strongHypo
1	3219725	3219793	0.187	199	6	0.495	202	6	0.113	4.69e-11	strongHyper
1	3241163	3241199	0.295	166	6	0.676	147	6	0.154	2.76e-11	strongHyper
1	3393177	3393268	0.708	129	6	0.364	204	6	-0.125	6.83e-09	strongHypo
1	3504375	3504606	0.386	235	10	0.725	246	10	0.104	1.15e-13	strongHyper
1	3505010	3505269	0.466	276	11	0.802	285	11	0.124	1.45e-14	strongHyper
1	3524152	3524232	0.639	155	6	0.934	164	6	0.106	2.61e-11	strongHyper
1	3529835	3530174	0.489	326	12	0.843	376	12	0.149	2.71e-25	strongHyper
1	3650370	3650429	0.564	118	4	0.187	90	4	-0.15	2.11e-08	strongHypo
1	3668313	3668662	0.486	186	9	0.869	182	9	0.145	5.58e-15	strongHyper
1	3674342	3674618	0.442	275	13	0.764	282	13	0.102	2.46e-14	strongHyper
1	3692385	3693133	0.442	506	23	0.744	633	23	0.103	2.37e-23	strongHyper
1	3703433	3703531	0.5	228	8	0.835	242	8	0.134	8.47e-15	strongHyper
1	3707593	3707630	0.782	89	5	0.362	89	5	-0.159	1.19e-08	strongHypo
1	3711429	3711583	0.493	183	8	0.871	181	8	0.144	2.97e-15	strongHyper
1	3719116	3719496	0.425	296	14	0.746	388	14	0.109	3.9e-20	strongHyper
1	3742115	3742159	0.26	59	5	0.764	97	5	0.186	2.03e-09	strongHyper
1	3755418	3755503	0.499	86	4	0.888	126	4	0.174	5.41e-10	strongHyper
1	3777108	3777882	0.509	402	18	0.832	535	18	0.126	1.85e-25	strongHyper
1	3820728	3821101	0.544	173	8	0.854	227	8	0.125	4.87e-14	strongHyper
1	3821501	3821633	0.579	220	7	0.868	206	7	0.107	2.97e-11	strongHyper
1	3970784	3971249	0.503	209	6	0.741	203	6	0.114	1.59e-06	strongHyper
1	4011072	4011321	0.389	210	10	0.714	258	10	0.111	2.49e-12	strongHyper
1	4033189	4033426	0.431	120	5	0.79	154	5	0.131	1.57e-08	strongHyper
1	4256392	4256628	0.366	123	4	0.737	123	4	0.159	5.21e-09	strongHyper
1	4390010	4390193	0.49	152	6	0.866	168	6	0.16	2.57e-13	strongHyper
1	4425069	4425546	0.666	343	16	0.917	438	16	0.101	6.68e-18	strongHyper
1	4733970	4734052	0.788	259	11	0.451	219	11	-0.105	3.01e-14	strongHypo
1	4775531	4775959	0.487	347	12	0.783	380	12	0.116	6.99e-15	strongHyper
1	4931360	4931729	0.449	198	7	0.772	242	7	0.154	1.44e-12	strongHyper
1	5234460	5234615	0.45	92	4	0.856	83	4	0.154	5.06e-08	strongHyper
1	5425318	5425706	0.702	221	8	0.377	286	8	-0.114	1.36e-13	strongHypo
1	5448469	5448707	0.487	201	6	0.831	184	6	0.146	7.82e-13	strongHyper
1	5501676	5501958	0.512	368	13	0.821	326	13	0.106	9.77e-18	strongHyper
1	5503123	5503823	0.506	302	12	0.786	484	12	0.114	3.29e-17	strongHyper
1	5506994	5507151	0.85	144	5	0.442	90	5	-0.163	3.59e-10	strongHypo
1	5572143	5572215	0.353	157	6	0.694	166	6	0.112	6.8e-10	strongHyper
1	5739098	5739329	0.549	192	7	0.864	193	7	0.108	2.04e-11	strongHyper
1	5814531	5814693	0.542	141	7	0.882	121	7	0.135	2.66e-09	strongHyper
1	5884267	5884439	0.605	135	5	0.884	165	5	0.102	5.9e-08	strongHyper
1	5909449	5909902	0.353	230	11	0.901	323	11	0.315	1.28e-42	strongHyper
1	5994319	5994486	0.313	202	9	0.696	300	9	0.152	1.93e-16	strongHyper
1	6071881	6071925	0.385	150	6	0.777	172	6	0.162	7.75e-13	strongHyper
1	6101048	6101130	0.517	136	5	0.0722	97	5	-0.211	4.21e-13	strongHypo
1	6148837	6148965	0.337	264	12	0.0102	291	12	-0.139	1.38e-28	strongHypo
1	6253983	6254020	0.417	90	4	0.829	111	4	0.179	1.89e-09	strongHyper
1	6285579	6285758	0.523	250	7	0.872	172	7	0.142	1.48e-14	strongHyper
1	6303550	6303642	0.864	182	8	0.531	249	8	-0.116	1.43e-13	strongHypo
1	6482959	6483200	0.464	196	9	0.882	284	9	0.2	5.01e-23	strongHyper
1	6739048	6739140	0.695	197	13	0.367	290	13	-0.103	5.42e-12	strongHypo
1	6949770	6949860	0.374	115	4	0.853	110	4	0.259	1.35e-13	strongHyper
1	7060458	7060931	0.433	513	18	0.739	574	18	0.108	2.38e-25	strongHyper
1	7061385	7061524	0.549	148	7	0.874	141	7	0.103	1.06e-09	strongHyper
1	7069927	7070020	0.618	203	8	0.255	261	8	-0.146	1.49e-14	strongHypo
1	7248005	7248436	0.639	411	13	0.344	428	13	-0.108	6.74e-18	strongHypo
1	7293045	7293849	0.484	590	18	0.762	575	18	0.118	4.96e-24	strongHyper
1	7348252	7348439	0.403	175	6	0.706	179	6	0.106	2.59e-09	strongHyper
1	7388246	7388455	0.22	263	9	0.556	237	9	0.128	1.15e-14	strongHyper
1	7455216	7455389	0.267	268	10	0.593	403	10	0.125	5.33e-17	strongHyper
1	7456555	7456688	0.444	113	4	0.868	105	4	0.199	9.44e-11	strongHyper
1	7557627	7558201	0.415	406	21	0.803	597	21	0.166	1.67e-36	strongHyper
1	7633483	7634195	0.585	712	27	0.88	643	27	0.104	4.49e-34	strongHyper
1	7637124	7637670	0.506	503	18	0.84	504	18	0.131	3.96e-29	strongHyper
1	7784936	7785133	0.22	342	11	0.566	352	11	0.148	5.39e-22	strongHyper
1	8162094	8162251	0.524	183	6	0.868	129	6	0.125	5.12e-11	strongHyper
1	8202042	8202386	0.447	283	12	0.78	308	12	0.121	7.99e-18	strongHyper
1	8329399	8329812	0.444	355	14	0.789	345	14	0.124	2.68e-22	strongHyper
1	8345690	8345816	0.587	177	6	0.905	152	6	0.115	2.57e-11	strongHyper
1	8356223	8356529	0.646	237	11	0.917	314	11	0.102	7.9e-15	strongHyper
1	8359097	8359382	0.454	189	7	0.768	197	7	0.115	5.85e-10	strongHyper
1	9248005	9248093	0.786	102	5	0.43	177	5	-0.123	5.99e-09	strongHypo
1	9269551	9270048	0.47	289	13	0.801	413	13	0.113	1.44e-20	strongHyper
1	9819722	9819868	0.298	114	5	0.742	204	5	0.225	8.8e-15	strongHyper
1	9871855	9872768	0.537	509	20	0.858	603	20	0.122	6.68e-33	strongHyper
1	10179131	10179225	0.141	117	4	0.478	133	4	0.138	1.82e-08	strongHyper
1	10200669	10201823	0.553	469	19	0.871	526	19	0.111	6.85e-27	strongHyper
1	10541043	10541802	0.47	706	31	0.884	794	31	0.19	1.05e-69	strongHyper
1	10638466	10638651	0.402	514	20	0.0959	757	20	-0.124	3.85e-36	strongHypo
1	10642625	10643216	0.608	516	28	0.914	566	28	0.114	5.43e-35	strongHyper
1	10658336	10658919	0.494	489	21	0.879	518	21	0.164	1.24e-41	strongHyper
1	10682972	10683160	0.52	168	7	0.939	230	7	0.218	4.69e-23	strongHyper
1	10683583	10683645	0.584	99	4	0.939	143	4	0.168	3.43e-11	strongHyper
1	10756416	10756746	0.513	323	14	0.816	350	14	0.106	1.3e-16	strongHyper
1	10781266	10781487	0.54	160	5	0.859	165	5	0.129	1.45e-10	strongHyper
1	10827946	10828021	0.555	98	6	0.903	176	6	0.127	1.74e-10	strongHyper
1	10863045	10863226	0.427	298	12	0.785	295	12	0.124	5.3e-19	strongHyper
1	10948565	10948627	0.626	134	5	0.931	136	5	0.112	4.37e-10	strongHyper
1	11160998	11161171	0.572	114	7	0.907	188	7	0.122	2.62e-11	strongHyper
1	11204514	11204649	0.494	114	6	0.912	179	6	0.194	1.24e-15	strongHyper
1	11324713	11324848	0.241	222	8	0.708	258	8	0.249	4.14e-25	strongHyper
1	11350441	11350844	0.783	298	15	0.436	357	15	-0.103	1.25e-20	strongHypo
1	11376637	11377025	0.405	138	6	0.816	204	6	0.189	1.52e-14	strongHyper
1	11391993	11392215	0.315	199	7	0.635	210	7	0.103	1.72e-10	strongHyper
1	11397158	11397271	0.557	95	4	0.931	70	4	0.134	7.27e-08	strongHyper
1	11466709	11467038	0.471	111	4	0.825	151	4	0.156	1.57e-09	strongHyper
1	11658797	11658835	0.507	127	5	0.869	127	5	0.142	5.26e-10	strongHyper
1	11715334	11715371	0.288	95	4	0.728	111	4	0.205	1.62e-10	strongHyper
1	11848509	11848741	0.696	208	9	0.35	282	9	-0.128	6.13e-13	strongHypo
1	11898132	11898270	0.678	122	8	0.301	140	8	-0.106	3.71e-10	strongHypo
1	11923315	11923508	0.411	242	10	0.749	227	10	0.106	4.85e-14	strongHyper
1	11943456	11943961	0.542	230	9	0.845	229	9	0.104	3.57e-12	strongHyper
1	11996157	11996510	0.301	157	8	0.611	271	8	0.106	4.34e-09	strongHyper
1	12549127	12549444	0.438	487	22	0.858	505	22	0.179	2.01e-45	strongHyper
1	13521037	13521515	0.5	531	17	0.887	399	17	0.177	8.19e-37	strongHyper
1	13782462	13782806	0.657	307	11	0.372	361	11	-0.108	3.07e-15	strongHypo
1	13797562	13797615	0.477	125	4	0.853	100	4	0.165	1.82e-09	strongHyper
1	13809059	13809922	0.516	856	26	0.837	810	26	0.141	5.18e-47	strongHyper
1	14040063	14040392	0.341	128	5	0.713	150	5	0.17	9.93e-10	strongHyper
1	14392421	14392634	0.504	137	5	0.856	136	5	0.176	2.03e-10	strongHyper
1	14614775	14615067	0.467	206	6	0.79	221	6	0.135	2.07e-12	strongHyper
1	14698262	14698679	0.491	263	11	0.834	288	11	0.136	2.81e-18	strongHyper
1	14718306	14718825	0.541	340	13	0.889	399	13	0.151	1.55e-27	strongHyper
1	14740081	14740229	0.325	142	4	0.671	142	4	0.147	8.84e-09	strongHyper
1	14788436	14788789	0.577	184	7	0.892	218	7	0.121	3.96e-13	strongHyper
1	14803361	14803732	0.551	278	12	0.862	294	12	0.101	3.51e-18	strongHyper
1	14913770	14914003	0.48	265	10	0.807	325	10	0.121	4.05e-17	strongHyper
1	14930500	14930658	0.311	112	4	0.719	111	4	0.179	4.4e-10	strongHyper
1	14932078	14932291	0.575	220	11	0.885	285	11	0.108	1.61e-15	strongHyper
1	14949962	14949996	0.423	85	4	0.858	132	4	0.199	4.74e-11	strongHyper
1	14982857	14983059	0.55	200	8	0.822	254	8	0.11	9.73e-11	strongHyper
1	14996106	14996189	0.422	87	4	0.805	127	4	0.151	1.79e-08	strongHyper
1	15005659	15005907	0.456	203	7	0.794	203	7	0.127	7.34e-13	strongHyper
1	15043960	15044012	0.436	68	4	0.936	72	4	0.228	1.21e-10	strongHyper
1	15051022	15051204	0.568	188	9	0.899	247	9	0.123	1.23e-16	strongHyper
1	15053119	15053259	0.504	107	5	0.932	126	5	0.203	2.54e-15	strongHyper
1	15116202	15116547	0.431	155	7	0.931	234	7	0.286	5.17e-27	strongHyper
1	15141566	15141796	0.537	199	7	0.851	173	7	0.112	5.68e-11	strongHyper
1	15193025	15193166	0.838	231	9	0.475	250	9	-0.151	7.19e-19	strongHypo
1	15382729	15383378	0.556	627	23	0.892	544	23	0.142	2.29e-41	strongHyper
1	15693335	15693396	0.435	90	4	0.853	85	4	0.173	2.23e-08	strongHyper
1	15723915	15724139	0.53	132	7	0.908	195	7	0.152	8.54e-15	strongHyper
1	15929623	15929868	0.341	274	10	0.642	267	10	0.101	8.19e-12	strongHyper
1	15935382	15936475	0.562	838	34	0.881	909	34	0.121	3.1e-51	strongHyper
1	15942382	15942662	0.56	425	15	0.898	406	15	0.136	3.42e-29	strongHyper
1	15946177	15946322	0.45	134	6	0.876	173	6	0.199	1.06e-14	strongHyper
1	15949647	15949766	0.497	138	5	0.173	225	5	-0.135	7.6e-11	strongHypo
1	16017689	16017860	0.248	253	10	0.549	276	10	0.101	8.37e-11	strongHyper
1	16030651	16031012	0.59	209	8	0.898	245	8	0.155	7.62e-14	strongHyper
1	16039560	16039963	0.408	296	12	0.758	286	12	0.12	8.03e-17	strongHyper
1	16040697	16041357	0.522	615	24	0.835	666	24	0.116	5.24e-32	strongHyper
1	16061705	16062172	0.502	296	12	0.864	386	12	0.159	6.93e-26	strongHyper
1	16063410	16063591	0.59	213	9	0.9	203	9	0.107	4.32e-14	strongHyper
1	16064538	16064695	0.225	114	4	0.692	151	4	0.261	3.15e-14	strongHyper
1	16212421	16212594	0.167	168	7	0.486	211	7	0.105	2.67e-10	strongHyper
1	16226088	16226753	0.462	380	15	0.848	357	15	0.167	1.35e-28	strongHyper
1	16275836	16276148	0.509	180	9	0.767	243	9	0.1	7.71e-09	strongHyper
1	16392172	16392489	0.265	248	8	0.566	256	8	0.124	1.05e-12	strongHyper
1	16495258	16495432	0.501	179	4	0.796	222	4	0.139	1.14e-09	strongHyper
1	16560686	16560821	0.47	625	5	0.694	501	5	0.116	4.5e-14	strongHyper
1	16619786	16619863	0.551	466	5	0.805	409	5	0.14	1.28e-15	strongHyper
1	16623273	16624680	0.468	3690	35	0.772	3357	35	0.196	2.52e-154	strongHyper
1	16632931	16633308	0.531	693	10	0.846	669	10	0.184	1.23e-35	strongHyper
1	16638243	16638738	0.477	410	4	0.871	375	4	0.287	1.01e-32	strongHyper
1	16639161	16639638	0.473	659	8	0.802	750	8	0.208	8.02e-39	strongHyper
1	16640307	16640783	0.707	1121	12	0.922	1099	12	0.133	1.21e-43	strongHyper
1	16642603	16643115	0.575	913	10	0.787	880	10	0.117	1.69e-21	strongHyper
1	16687357	16687835	0.495	840	12	0.774	649	12	0.145	1.44e-29	strongHyper
1	16706247	16706737	0.553	527	8	0.863	516	8	0.179	5.52e-29	strongHyper
1	16712875	16712982	0.322	349	5	0.583	370	5	0.149	8.28e-13	strongHyper
1	16720378	16720451	0.479	286	5	0.883	235	5	0.253	3.7e-23	strongHyper
1	16765450	16765489	0.388	459	5	0.691	369	5	0.174	2.41e-18	strongHyper
1	16788207	16788605	0.476	530	8	0.847	516	8	0.239	3.51e-37	strongHyper
1	16969088	16969165	0.613	115	5	0.938	142	5	0.129	1.13e-10	strongHyper
1	16971557	16971610	0.317	103	7	0.721	148	7	0.14	1.34e-10	strongHyper
1	17407093	17407507	0.51	268	13	0.806	406	13	0.108	6.41e-17	strongHyper
1	17409707	17410081	0.613	307	12	0.915	359	12	0.129	1.54e-20	strongHyper
1	17550939	17551119	0.416	257	10	0.766	237	10	0.141	2.58e-16	strongHyper
1	17567646	17567863	0.373	186	6	0.777	188	6	0.192	1.61e-15	strongHyper
1	17612919	17613094	0.649	186	8	0.957	181	8	0.104	9.36e-15	strongHyper
1	17622635	17623125	0.577	516	26	0.906	548	26	0.1	9.57e-38	strongHyper
1	17627215	17627564	0.594	263	10	0.874	313	10	0.104	4.49e-15	strongHyper
1	17646104	17646324	0.516	181	7	0.895	182	7	0.164	7.97e-16	strongHyper
1	17668689	17669069	0.396	419	18	0.824	571	18	0.204	1.4e-43	strongHyper
1	17670558	17670697	0.531	168	6	0.9	152	6	0.161	1.43e-13	strongHyper
1	17683803	17684041	0.46	307	10	0.819	298	10	0.151	2.96e-20	strongHyper
1	17692695	17692970	0.506	168	7	0.937	164	7	0.206	2.7e-19	strongHyper
1	17776433	17776732	0.257	311	11	0.589	266	11	0.157	8.39e-16	strongHyper
1	17819128	17819367	0.385	204	9	0.697	246	9	0.101	3.45e-11	strongHyper
1	17890505	17890911	0.604	336	15	0.276	379	15	-0.109	7.54e-16	strongHypo
1	18032599	18032674	0.732	101	4	0.244	92	4	-0.244	4.46e-11	strongHypo
1	18121489	18121917	0.534	271	10	0.882	288	10	0.14	8.59e-19	strongHyper
1	18188893	18189401	0.492	205	8	0.89	232	8	0.192	4.96e-18	strongHyper
1	18285897	18286300	0.527	218	8	0.781	239	8	0.109	1.72e-09	strongHyper
1	18343689	18343820	0.423	92	4	0.841	115	4	0.19	1.04e-10	strongHyper
1	18470769	18471109	0.526	319	10	0.807	327	10	0.11	5.12e-14	strongHyper
1	18482052	18483010	0.542	1425	77	0.899	1731	77	0.132	5.2e-118	strongHyper
1	18484151	18484406	0.616	172	6	0.941	190	6	0.143	1.68e-13	strongHyper
1	18535763	18535866	0.397	165	6	0.871	152	6	0.25	3.14e-18	strongHyper
1	18569577	18570444	0.475	565	21	0.811	605	21	0.129	1.8e-34	strongHyper
1	18638628	18640094	0.44	565	22	0.144	635	22	-0.105	3.3e-31	strongHypo
1	18919268	18919476	0.494	373	12	0.859	282	12	0.148	1.42e-22	strongHyper
1	18921023	18921106	0.483	132	6	0.928	200	6	0.235	1e-19	strongHyper
1	18953691	18954176	0.5	466	15	0.815	426	15	0.109	9.38e-23	strongHyper
1	19088758	19088875	0.504	185	7	0.858	218	7	0.149	8.78e-15	strongHyper
1	19341050	19341438	0.474	416	14	0.787	339	14	0.11	1.37e-17	strongHyper
1	19343529	19343779	0.455	228	10	0.798	272	10	0.124	1.6e-16	strongHyper
1	19344761	19345126	0.4	332	12	0.686	470	12	0.101	7.63e-18	strongHyper
1	19345586	19345699	0.31	109	4	0.669	152	4	0.153	1.39e-08	strongHyper
1	19378040	19378419	0.488	161	6	0.828	223	6	0.139	2.43e-11	strongHyper
1	19380427	19380535	0.495	184	6	0.905	186	6	0.215	6.49e-19	strongHyper
1	19815284	19815600	0.577	85	6	0.929	152	6	0.149	8.88e-11	strongHyper
1	19912097	19912325	0.481	315	10	0.842	313	10	0.159	3.66e-22	strongHyper
1	20201170	20201550	0.48	183	6	0.816	256	6	0.146	2.71e-14	strongHyper
1	20253073	20253247	0.751	143	6	0.403	191	6	-0.135	6.32e-10	strongHypo
1	20259961	20260205	0.493	144	5	0.84	173	5	0.146	6.3e-11	strongHyper
1	20373520	20373710	0.84	192	6	0.393	140	6	-0.227	1.35e-17	strongHypo
1	20413543	20413708	0.477	132	4	0.893	119	4	0.22	3.07e-12	strongHyper
1	21247481	21247633	0.448	128	6	0.839	124	6	0.139	6.23e-10	strongHyper
1	21325824	21325919	0.199	123	6	0.539	245	6	0.128	2.09e-09	strongHyper
1	21334385	21334559	0.59	180	7	0.32	251	7	-0.101	2.51e-08	strongHypo
1	21639699	21639818	0.605	179	8	0.273	266	8	-0.118	1.53e-12	strongHypo
1	21648103	21648187	0.605	162	6	0.299	194	6	-0.1	5.06e-09	strongHypo
1	22248046	22248158	0.351	88	4	0.754	125	4	0.174	1.25e-08	strongHyper
1	22526184	22526276	0.544	132	5	0.882	176	5	0.151	2.31e-10	strongHyper
1	22527602	22527944	0.454	252	11	0.801	358	11	0.132	1.77e-18	strongHyper
1	22583146	22583377	0.402	255	9	0.759	214	9	0.13	3.6e-15	strongHyper
1	22723071	22723404	0.343	501	20	0.693	543	20	0.126	1.79e-30	strongHyper
1	22915868	22915961	0.363	169	5	0.71	155	5	0.137	1.29e-09	strongHyper
1	23436630	23436699	0.846	89	6	0.39	80	6	-0.137	2.39e-09	strongHypo
1	24077745	24077854	0.469	157	7	0.929	200	7	0.241	5.45e-23	strongHyper
1	24111588	24111688	0.452	124	6	0.82	142	6	0.129	1.74e-10	strongHyper
1	24374953	24375566	0.476	370	11	0.826	367	11	0.156	2.14e-24	strongHyper
1	24513570	24513646	0.583	169	7	0.907	159	7	0.147	2.65e-11	strongHyper
1	24515665	24515871	0.43	148	5	0.807	168	5	0.175	1.12e-11	strongHyper
1	24557783	24557840	0.537	147	6	0.827	101	6	0.113	6.29e-07	strongHyper
1	24905027	24905180	0.695	105	4	0.279	87	4	-0.177	2.32e-08	strongHypo
1	25009136	25009218	0.384	74	4	0.805	111	4	0.171	1.44e-08	strongHyper
1	25194703	25194814	0.381	173	8	0.767	223	8	0.151	1.62e-15	strongHyper
1	25200213	25200552	0.57	305	13	0.903	325	13	0.145	1.14e-21	strongHyper
1	25472668	25472855	0.459	128	4	0.864	124	4	0.203	1.09e-11	strongHyper
1	25506021	25506302	0.555	182	7	0.884	216	7	0.123	9.05e-14	strongHyper
1	25534289	25534679	0.522	186	7	0.84	175	7	0.109	1.03e-09	strongHyper
1	25535385	25535603	0.604	180	7	0.934	196	7	0.147	5.01e-15	strongHyper
1	25540667	25540990	0.532	348	13	0.827	403	13	0.113	1.17e-17	strongHyper
1	25544549	25544689	0.0709	108	5	0.398	142	5	0.132	1.39e-08	strongHyper
1	25545592	25545811	0.456	74	4	0.881	117	4	0.188	5.39e-09	strongHyper
1	25547594	25547828	0.5	198	9	0.841	224	9	0.129	7.52e-13	strongHyper
1	25552686	25553000	0.591	191	7	0.904	201	7	0.125	1.17e-13	strongHyper
1	25553947	25554247	0.559	239	9	0.842	363	9	0.105	2.92e-13	strongHyper
1	25554766	25555283	0.613	397	11	0.867	405	11	0.11	5.43e-16	strongHyper
1	25557203	25557467	0.449	181	9	0.83	237	9	0.157	1.22e-17	strongHyper
1	25558622	25558860	0.41	281	8	0.781	321	8	0.183	4.93e-21	strongHyper
1	25559633	25560062	0.534	247	8	0.832	296	8	0.114	2.73e-15	strongHyper
1	25563717	25563757	0.297	144	5	0.606	228	5	0.121	2.36e-08	strongHyper
1	25573463	25573705	0.39	174	7	0.779	199	7	0.161	2.65e-14	strongHyper
1	25603338	25603530	0.492	277	14	0.957	355	14	0.238	3.5e-43	strongHyper
1	25685376	25685406	0.549	102	4	0.921	128	4	0.174	4.31e-11	strongHyper
1	25699580	25699803	0.397	147	5	0.776	215	5	0.186	2.88e-13	strongHyper
1	25760326	25760732	0.5	354	12	0.815	310	12	0.113	3.03e-18	strongHyper
1	25770933	25770984	0.805	147	5	0.472	165	5	-0.131	1.45e-09	strongHypo
1	25771481	25771680	0.252	269	13	0.622	300	13	0.137	9.15e-18	strongHyper
1	25782870	25782992	0.339	184	9	0.698	233	9	0.106	6.45e-13	strongHyper
1	25784587	25784742	0.286	120	4	0.677	142	4	0.18	7.68e-10	strongHyper
1	25794001	25794337	0.427	258	8	0.826	270	8	0.195	1.97e-22	strongHyper
1	25810148	25810665	0.45	211	9	0.778	331	9	0.121	2.92e-13	strongHyper
1	25863151	25863233	0.416	154	6	0.87	163	6	0.236	7.22e-18	strongHyper
1	25863596	25863912	0.511	478	17	0.833	407	17	0.102	4.37e-24	strongHyper
1	25928128	25928267	0.597	139	5	0.955	130	5	0.165	3.8e-13	strongHyper
1	26408753	26408779	0.514	107	5	0.105	111	5	-0.17	4.01e-11	strongHypo
1	26433376	26433797	0.516	247	9	0.912	223	9	0.173	8.39e-21	strongHyper
1	26436453	26437063	0.555	539	23	0.886	660	23	0.126	9.59e-37	strongHyper
1	26438058	26438451	0.574	154	7	0.949	233	7	0.178	2.89e-19	strongHyper
1	26774373	26774851	0.561	366	15	0.919	413	15	0.151	1.49e-30	strongHyper
1	26779666	26779842	0.537	130	5	0.857	203	5	0.129	2.38e-10	strongHyper
1	26856092	26856495	0.539	286	11	0.921	275	11	0.173	1.04e-25	strongHyper
1	27117513	27117829	0.519	155	6	0.85	165	6	0.12	8.17e-11	strongHyper
1	27301852	27302079	0.513	253	7	0.86	216	7	0.159	1.07e-14	strongHyper
1	27319136	27319489	0.4	117	6	0.84	147	6	0.195	1.35e-12	strongHyper
1	27342753	27342891	0.345	144	8	0.771	159	8	0.149	1.12e-13	strongHyper
1	27393992	27394195	0.605	151	9	0.93	276	9	0.115	2.88e-16	strongHyper
1	27549405	27549660	0.457	307	15	0.798	367	15	0.104	1.89e-18	strongHyper
1	27596121	27596267	0.403	153	5	0.737	189	5	0.143	8.49e-10	strongHyper
1	28246688	28246736	0.507	108	4	0.141	126	4	-0.159	1.48e-09	strongHypo
1	28916144	28916586	0.532	276	10	0.937	269	10	0.204	1.07e-28	strongHyper
1	28983558	28983654	0.591	151	6	0.925	177	6	0.14	4.03e-13	strongHyper
1	29211974	29212240	0.614	146	5	0.928	137	5	0.124	2.15e-10	strongHyper
1	29410540	29410801	0.426	200	6	0.841	174	6	0.21	1.32e-16	strongHyper
1	29425603	29425687	0.479	106	4	0.893	125	4	0.21	1.15e-12	strongHyper
1	29514394	29514658	0.494	288	10	0.838	244	10	0.129	1.92e-17	strongHyper
1	29551198	29551624	0.547	308	12	0.859	337	12	0.119	5.07e-17	strongHyper
1	29936173	29936308	0.736	172	6	0.375	164	6	-0.141	2.63e-11	strongHypo
1	29991764	29991960	0.641	136	5	0.957	118	5	0.12	5.92e-10	strongHyper
1	30172151	30172169	0.483	91	4	0.875	103	4	0.163	3.88e-09	strongHyper
1	30379944	30380178	0.389	152	4	0.745	116	4	0.155	1.96e-08	strongHyper
1	30968302	30968486	0.443	135	5	0.798	177	5	0.155	3.38e-10	strongHyper
1	31250245	31250434	0.469	116	5	0.867	144	5	0.176	4.27e-12	strongHyper
1	31435212	31435249	0.471	150	6	0.856	152	6	0.16	1.27e-12	strongHyper
1	31454843	31455257	0.299	190	7	0.607	178	7	0.104	1.51e-07	strongHyper
1	31628022	31628294	0.284	189	6	0.618	233	6	0.135	6.96e-11	strongHyper
1	31675179	31675511	0.326	137	6	0.669	191	6	0.123	1.59e-08	strongHyper
1	31729801	31729830	0.992	111	5	0.702	171	5	-0.119	8.06e-12	strongHypo
1	31742923	31742958	0.948	116	6	0.582	100	6	-0.124	4.6e-11	strongHypo
1	31754565	31754662	0.17	275	9	0.5	313	9	0.134	1.39e-17	strongHyper
1	31814147	31814467	0.517	326	11	0.782	352	11	0.108	2.31e-13	strongHyper
1	32338814	32338956	0.718	186	8	0.358	275	8	-0.139	1.88e-14	strongHypo
1	32921140	32921290	0.436	130	7	0.779	128	7	0.104	3.21e-09	strongHyper
1	32936852	32937182	0.618	265	9	0.911	261	9	0.103	5.18e-16	strongHyper
1	33281645	33281862	0.691	238	8	0.957	236	8	0.102	3.99e-15	strongHyper
1	33337202	33337401	0.391	144	5	0.799	161	5	0.203	2.51e-12	strongHyper
1	34162789	34162978	0.718	181	7	0.297	215	7	-0.213	5.92e-17	strongHypo
1	34876411	34876773	0.471	196	7	0.91	182	7	0.223	2.38e-21	strongHyper
1	34904895	34904957	0.496	119	5	0.927	118	5	0.207	1.04e-13	strongHyper
1	35565407	35566360	0.467	718	31	0.78	884	31	0.1	2.24e-38	strongHyper
1	36167562	36167666	0.376	154	6	0.74	141	6	0.125	1.75e-10	strongHyper
1	36879803	36879948	0.495	92	5	0.857	189	5	0.141	2.76e-09	strongHyper
1	36924373	36924627	0.381	198	7	0.0826	217	7	-0.112	1.42e-13	strongHypo
1	36948646	36948817	0.549	117	4	0.955	111	4	0.211	1.76e-13	strongHyper
1	37170514	37170623	0.752	104	4	0.343	134	4	-0.193	4.25e-10	strongHypo
1	37477936	37478077	0.331	109	4	0.773	144	4	0.227	4.43e-12	strongHyper
1	38207437	38207494	0.518	183	6	0.833	179	6	0.111	1.88e-10	strongHyper
1	38213297	38214122	0.426	849	26	0.745	767	26	0.117	2.31e-37	strongHyper
1	38624751	38624948	0.431	121	5	0.755	161	5	0.12	4.54e-08	strongHyper
1	38641800	38642036	0.58	120	5	0.919	118	5	0.125	5.61e-10	strongHyper
1	38662227	38662455	0.233	225	7	0.548	210	7	0.113	6.36e-12	strongHyper
1	38686719	38686813	0.387	178	6	0.733	219	6	0.141	5.48e-12	strongHyper
1	38786410	38786818	0.59	211	8	0.897	203	8	0.126	1.36e-13	strongHyper
1	38909033	38909110	0.498	126	7	0.876	142	7	0.122	2.35e-11	strongHyper
1	39509669	39509885	0.721	173	7	0.385	209	7	-0.109	1.22e-11	strongHypo
1	39520722	39520883	0.435	82	4	0.9	82	4	0.203	5.15e-10	strongHyper
1	39633095	39633140	0.0741	81	5	0.448	128	5	0.132	3.72e-09	strongHyper
1	39685461	39685837	0.566	416	14	0.886	409	14	0.13	2.99e-22	strongHyper
1	39751049	39751138	0.792	138	4	0.394	128	4	-0.193	3.77e-11	strongHypo
1	40656858	40657167	0.579	208	7	0.941	230	7	0.179	6.96e-19	strongHyper
1	41015709	41016284	0.587	238	10	0.895	277	10	0.121	1.77e-16	strongHyper
1	41482099	41482375	0.501	126	5	0.912	138	5	0.197	5.4e-14	strongHyper
1	41483269	41483475	0.603	240	8	0.934	184	8	0.127	3.88e-17	strongHyper
1	41484552	41484798	0.414	461	16	0.78	567	16	0.164	3.13e-34	strongHyper
1	41497090	41497193	0.372	113	5	0.74	178	5	0.14	1.13e-09	strongHyper
1	41613951	41614486	0.499	269	9	0.81	363	9	0.125	6.18e-17	strongHyper
1	41712526	41713001	0.438	247	9	0.723	325	9	0.105	3.98e-14	strongHyper
1	41715127	41715424	0.433	203	7	0.775	199	7	0.123	2.23e-12	strongHyper
1	41853860	41854103	0.476	100	6	0.889	174	6	0.171	1.69e-12	strongHyper
1	41919586	41919992	0.221	394	11	0.559	446	11	0.153	2.95e-23	strongHyper
1	42163958	42164105	0.454	128	5	0.833	151	5	0.168	4.39e-10	strongHyper
1	42281823	42282046	0.53	127	5	0.889	157	5	0.153	2.86e-11	strongHyper
1	42746014	42746201	0.477	209	6	0.835	211	6	0.17	7.97e-15	strongHyper
1	42942632	42943152	0.492	148	6	0.767	178	6	0.103	1.59e-06	strongHyper
1	43285520	43285600	0.588	111	6	0.244	255	6	-0.128	3.86e-09	strongHypo
1	43704717	43704803	0.341	86	6	0.917	168	6	0.308	5.2e-22	strongHyper
1	43949347	43949775	0.441	300	9	0.821	280	9	0.185	3.73e-21	strongHyper
1	44050969	44051380	0.499	125	7	0.903	184	7	0.16	3.98e-13	strongHyper
1	44238210	44238387	0.71	295	12	0.357	332	12	-0.157	8.38e-17	strongHypo
1	44252477	44252655	0.444	288	11	0.814	277	11	0.147	4.96e-19	strongHyper
1	44505633	44505920	0.318	215	9	0.646	273	9	0.112	5.04e-14	strongHyper
1	44512749	44512872	0.356	168	7	0.754	228	7	0.175	4.42e-15	strongHyper
1	44636070	44636398	0.427	321	11	0.731	380	11	0.104	4.32e-14	strongHyper
1	44638195	44638262	0.319	291	10	0.74	372	10	0.218	6.13e-28	strongHyper
1	45034274	45034436	0.623	146	5	0.951	143	5	0.145	1.94e-12	strongHyper
1	45327851	45327923	0.38	150	6	0.748	161	6	0.139	8.53e-11	strongHyper
1	45654639	45655052	0.646	206	8	0.919	233	8	0.1	4.17e-12	strongHyper
1	46032353	46032694	0.61	267	10	0.905	282	10	0.11	1.46e-17	strongHyper
1	46128199	46128416	0.502	147	5	0.89	185	5	0.199	2.75e-14	strongHyper
1	46210502	46210753	0.542	109	4	0.891	121	4	0.149	2.92e-09	strongHyper
1	46278834	46279048	0.521	283	12	0.9	359	12	0.169	1.18e-27	strongHyper
1	46575510	46575639	0.425	223	8	0.753	231	8	0.12	2.66e-13	strongHyper
1	46684395	46684501	0.492	114	4	0.891	143	4	0.205	6.88e-13	strongHyper
1	46687761	46688464	0.325	334	11	0.662	375	11	0.149	6.93e-17	strongHyper
1	47767829	47768052	0.458	145	6	0.801	186	6	0.122	3.6e-11	strongHyper
1	47775176	47775647	0.571	413	18	0.844	606	18	0.117	2.49e-25	strongHyper
1	47785328	47785594	0.409	185	6	0.824	192	6	0.215	2.73e-15	strongHyper
1	47831661	47831854	0.397	181	8	0.863	226	8	0.235	2.79e-23	strongHyper
1	47914386	47914750	0.469	272	10	0.779	268	10	0.101	2.78e-15	strongHyper
1	47916606	47917073	0.487	241	7	0.816	235	7	0.13	7.85e-13	strongHyper
1	47987666	47987909	0.525	201	7	0.926	151	7	0.183	2.05e-17	strongHyper
1	48019787	48020193	0.476	241	6	0.83	211	6	0.171	3.88e-15	strongHyper
1	48693447	48693716	0.504	336	10	0.887	341	10	0.197	1.8e-28	strongHyper
1	50415512	50415708	0.0908	358	12	0.412	375	12	0.135	2.53e-24	strongHyper
1	52253509	52253757	0.536	127	5	0.833	191	5	0.114	6.33e-08	strongHyper
1	52749665	52749710	0.564	98	5	0.932	117	5	0.153	3.08e-11	strongHyper
1	53091890	53092428	0.346	383	17	0.699	472	17	0.128	1.33e-23	strongHyper
1	53279739	53279894	0.462	124	5	0.819	144	5	0.14	7.9e-10	strongHyper
1	53535768	53536115	0.506	150	6	0.849	167	6	0.125	1.11e-10	strongHyper
1	53698524	53698856	0.523	173	6	0.842	175	6	0.174	1.57e-11	strongHyper
1	54111168	54111293	0.403	220	8	0.73	246	8	0.115	1.12e-12	strongHyper
1	54131859	54131940	0.508	138	6	0.928	198	6	0.217	3.04e-18	strongHyper
1	54227889	54228005	0.174	257	6	0.499	206	6	0.147	1.03e-13	strongHyper
1	54259752	54259825	0.452	167	7	0.878	226	7	0.212	6.22e-20	strongHyper
1	54370079	54370597	0.496	409	12	0.774	413	12	0.107	3.04e-15	strongHyper
1	54379596	54379750	0.261	100	5	0.659	178	5	0.162	2.75e-10	strongHyper
1	54619902	54619976	0.418	113	4	0.772	113	4	0.132	9.09e-08	strongHyper
1	54854846	54854924	0.931	107	5	0.634	143	5	-0.101	4.05e-08	strongHypo
1	54991924	54992060	0.422	224	8	0.74	266	8	0.139	6.44e-13	strongHyper
1	55063355	55063550	0.566	401	14	0.895	423	14	0.155	2.07e-27	strongHyper
1	55249533	55249904	0.606	104	4	0.94	118	4	0.147	8.28e-10	strongHyper
1	55352538	55353494	0.618	267	9	0.904	292	9	0.105	5.79e-17	strongHyper
1	56818818	56818974	0.3	171	6	0.771	160	6	0.242	1.52e-17	strongHyper
1	56819486	56819794	0.441	265	8	0.76	275	8	0.14	2.89e-15	strongHyper
1	56931574	56932061	0.528	134	4	0.876	135	4	0.161	5.09e-09	strongHyper
1	57341700	57341869	0.529	136	4	0.869	140	4	0.154	3.22e-10	strongHyper
1	57507093	57507265	0.486	174	5	0.84	150	5	0.151	2.94e-12	strongHyper
1	57761637	57762019	0.338	269	8	0.678	257	8	0.139	1.85e-14	strongHyper
1	58809352	58809394	0.589	201	6	0.869	161	6	0.119	1.69e-09	strongHyper
1	59986317	59986618	0.198	156	5	0.58	118	5	0.154	7.92e-09	strongHyper
1	60059294	60059767	0.587	278	9	0.849	267	9	0.1	2.45e-10	strongHyper
1	60935056	60935482	0.378	256	11	0.691	291	11	0.115	3.98e-13	strongHyper
1	61052118	61052219	0.854	163	8	0.522	238	8	-0.104	3.44e-12	strongHypo
1	61359109	61359347	0.584	182	7	0.876	219	7	0.119	8.25e-12	strongHyper
1	61404109	61404194	0.709	109	4	0.2	132	4	-0.293	2.96e-16	strongHypo
1	61589180	61589435	0.28	237	9	0.638	277	9	0.142	7.73e-16	strongHyper
1	61869703	61870180	0.376	360	16	0.909	348	16	0.283	7.16e-49	strongHyper
1	62327569	62327705	0.467	116	5	0.78	132	5	0.125	3.96e-07	strongHyper
1	63074485	63074535	0.182	160	7	0.538	170	7	0.12	2.05e-11	strongHyper
1	63652278	63652364	0.61	132	5	0.958	168	5	0.169	6.48e-15	strongHyper
1	63698437	63698507	0.772	148	5	0.419	176	5	-0.144	1.65e-10	strongHypo
1	63913637	63913927	0.452	258	10	0.77	399	10	0.114	1.15e-16	strongHyper
1	63922930	63923393	0.561	262	8	0.855	294	8	0.122	4.37e-14	strongHyper
1	63966142	63966412	0.561	306	10	0.858	305	10	0.103	4.68e-16	strongHyper
1	64245508	64245833	0.404	267	8	0.121	258	8	-0.124	1.98e-12	strongHypo
1	64840224	64840302	0.204	204	5	0.625	148	5	0.222	3.16e-16	strongHyper
1	64850753	64851089	0.543	360	14	0.884	396	14	0.138	1.25e-28	strongHyper
1	64856844	64856896	0.456	86	4	0.899	84	4	0.198	1.39e-10	strongHyper
1	65728691	65728781	0.75	126	4	0.397	142	4	-0.147	1.04e-08	strongHypo
1	67863527	67863845	0.569	118	4	0.95	101	4	0.183	2.63e-11	strongHyper
1	68113607	68114257	0.56	317	9	0.896	303	9	0.158	4.73e-21	strongHyper
1	68132581	68132613	0.976	161	4	0.676	108	4	-0.144	5.22e-12	strongHypo
1	68149273	68149551	0.397	137	4	0.835	132	4	0.237	6.65e-14	strongHyper
1	68150177	68150293	0.37	138	5	0.77	164	5	0.183	2.25e-12	strongHyper
1	71737899	71738232	0.483	191	5	0.865	177	5	0.199	4.97e-17	strongHyper
1	71948682	71948821	0.502	146	4	0.911	118	4	0.217	1.25e-13	strongHyper
1	73887287	73887581	0.481	158	4	0.826	132	4	0.156	1.06e-09	strongHyper
1	73953321	73953366	0.511	135	4	0.879	91	4	0.153	5.16e-09	strongHyper
1	74811558	74812093	0.475	294	8	0.831	268	8	0.169	4.87e-21	strongHyper
1	75976627	75976953	0.487	216	6	0.813	244	6	0.146	9.29e-14	strongHyper
1	77011164	77011271	0.27	141	5	0.635	149	5	0.143	6.09e-10	strongHyper
1	78851104	78851170	0.925	120	7	0.572	107	7	-0.101	4.82e-09	strongHypo
1	79641881	79642402	0.539	216	10	0.879	357	10	0.134	1.81e-20	strongHyper
1	83581907	83582019	0.635	113	4	0.96	99	4	0.135	2.25e-09	strongHyper
1	83692051	83692574	0.472	338	10	0.812	329	10	0.151	1.84e-17	strongHyper
1	83693631	83694061	0.463	258	8	0.137	252	8	-0.142	1.5e-14	strongHypo
1	84133539	84133752	0.526	215	7	0.87	263	7	0.157	9.09e-17	strongHyper
1	84643250	84643529	0.53	160	6	0.861	197	6	0.129	1.84e-11	strongHyper
1	85321417	85321533	0.603	96	4	0.926	127	4	0.131	4.18e-09	strongHyper
1	85874775	85874936	0.422	122	4	0.802	147	4	0.178	2.5e-10	strongHyper
1	86340108	86340198	0.557	128	4	0.896	104	4	0.139	3.26e-08	strongHyper
1	87333344	87333535	0.952	99	4	0.574	112	4	-0.181	1.73e-11	strongHypo
1	87619979	87620208	0.62	176	6	0.933	192	6	0.146	1.74e-13	strongHyper
1	87682733	87682981	0.433	194	7	0.866	223	7	0.224	9.09e-21	strongHyper
1	87958198	87958449	0.367	136	4	0.763	135	4	0.194	4.78e-11	strongHyper
1	89197768	89197934	0.469	273	7	0.2	312	7	-0.108	1.07e-11	strongHypo
1	89634510	89634704	0.478	184	6	0.188	240	6	-0.11	5.36e-11	strongHypo
1	89868486	89868760	0.84	104	4	0.464	141	4	-0.165	2.5e-09	strongHypo
1	89883783	89884127	0.723	180	6	0.434	202	6	-0.123	1.45e-10	strongHypo
1	90193140	90193401	0.531	146	4	0.943	115	4	0.229	4.39e-14	strongHyper
1	90550631	90551125	0.439	258	8	0.817	232	8	0.178	1.27e-14	strongHyper
1	90727154	90727247	0.452	259	8	0.164	234	8	-0.104	5.33e-12	strongHypo
1	90836245	90836430	0.413	325	14	0.0745	510	14	-0.155	2.15e-30	strongHypo
1	91643636	91643688	0.235	135	4	0.693	124	4	0.249	1.6e-13	strongHyper
1	92192310	92192545	0.468	150	7	0.866	159	7	0.193	6.09e-12	strongHyper
1	92583380	92583460	0.985	79	5	0.623	98	5	-0.123	3.65e-10	strongHypo
1	92724600	92724701	0.576	168	5	0.924	153	5	0.163	2.06e-13	strongHyper
1	93585093	93585347	0.378	203	7	0.734	184	7	0.158	2.1e-11	strongHyper
1	95531062	95531451	0.743	113	4	0.391	141	4	-0.14	1.82e-08	strongHypo
1	99570629	99570826	0.467	175	5	0.825	143	5	0.156	8.92e-11	strongHyper
1	104932400	104932543	0.446	179	7	0.822	169	7	0.144	3.1e-14	strongHyper
1	107449190	107449559	0.528	187	6	0.852	214	6	0.139	1.86e-12	strongHyper
1	108223334	108223462	0.414	194	5	0.747	196	5	0.145	6.99e-11	strongHyper
1	109242755	109242978	0.25	104	5	0.624	155	5	0.14	2.95e-09	strongHyper
1	109247796	109247876	0.406	101	4	0.888	108	4	0.258	7.03e-14	strongHyper
1	109491276	109491681	0.545	336	11	0.859	378	11	0.127	6.62e-20	strongHyper
1	110053734	110053752	0.263	110	4	0.69	155	4	0.217	7.53e-12	strongHyper
1	110165922	110166243	0.37	181	6	0.726	217	6	0.148	7.08e-13	strongHyper
1	110227867	110228125	0.505	341	10	0.831	298	10	0.137	5.35e-18	strongHyper
1	110229318	110229385	0.461	183	5	0.872	102	5	0.193	1.11e-12	strongHyper
1	110347153	110347423	0.522	245	9	0.84	238	9	0.104	6.46e-14	strongHyper
1	110467180	110467546	0.477	216	8	0.833	197	8	0.139	1.14e-13	strongHyper
1	110673622	110673677	0.201	181	6	0.572	166	6	0.155	6.19e-13	strongHyper
1	111138566	111138739	0.589	234	8	0.938	226	8	0.159	4.11e-19	strongHyper
1	111801195	111801921	0.549	444	15	0.845	539	15	0.122	2.79e-25	strongHyper
1	111818273	111818504	0.424	189	6	0.828	188	6	0.198	2.4e-17	strongHyper
1	111849792	111849992	0.272	161	5	0.688	162	5	0.204	3.98e-14	strongHyper
1	111868185	111868294	0.49	142	4	0.847	140	4	0.171	8.82e-10	strongHyper
1	111895512	111895700	0.329	182	6	0.686	192	6	0.145	2.24e-11	strongHyper
1	111944257	111944518	0.465	185	7	0.842	179	7	0.154	4.8e-13	strongHyper
1	111961615	111961975	0.272	225	7	0.619	273	7	0.145	2.56e-13	strongHyper
1	112127981	112128025	0.503	123	5	0.904	135	5	0.187	5.32e-13	strongHyper
1	112341550	112342312	0.59	320	13	0.93	365	13	0.169	3e-26	strongHyper
1	114100238	114100543	0.585	151	5	0.901	180	5	0.137	5.49e-11	strongHyper
1	114118220	114118601	0.505	222	9	0.758	326	9	0.101	1.48e-10	strongHyper
1	115456455	115456586	0.461	123	5	0.856	156	5	0.178	1.73e-12	strongHyper
1	115655228	115655531	0.762	144	6	0.453	162	6	-0.111	1.25e-07	strongHypo
1	115829161	115829232	0.443	93	4	0.824	138	4	0.163	2.09e-09	strongHyper
1	116276165	116276520	0.59	145	6	0.952	184	6	0.185	1.67e-16	strongHyper
1	116387655	116387918	0.455	269	6	0.821	248	6	0.196	1.42e-18	strongHyper
1	116389442	116389752	0.563	285	9	0.894	243	9	0.132	3.56e-18	strongHyper
1	116642465	116642749	0.412	206	8	0.801	227	8	0.174	1.47e-16	strongHyper
1	116984762	116984895	0.628	191	8	0.952	223	8	0.138	1.39e-17	strongHyper
1	117549421	117549479	0.572	127	4	0.957	104	4	0.199	1.73e-12	strongHyper
1	117565815	117566271	0.421	224	8	0.867	248	8	0.235	1.95e-23	strongHyper
1	117594929	117595031	0.529	133	5	0.9	148	5	0.167	2.26e-12	strongHyper
1	117672944	117673023	0.488	131	5	0.825	183	5	0.132	3.68e-10	strongHyper
1	117817501	117817953	0.436	226	7	0.935	235	7	0.309	1.23e-33	strongHyper
1	119861483	119861579	0.524	110	4	0.949	112	4	0.226	1.77e-13	strongHyper
1	120420057	120420301	0.443	175	7	0.826	244	7	0.211	1.14e-18	strongHyper
1	120673474	120673770	0.569	407	12	0.908	433	12	0.168	2.74e-29	strongHyper
1	120840540	120840794	0.559	149	5	0.947	125	5	0.189	7.07e-15	strongHyper
1	121010855	121010899	0.269	96	5	0.644	143	5	0.133	2e-08	strongHyper
1	121213496	121213811	0.415	129	9	0.824	125	9	0.121	1e-12	strongHyper
1	143983725	143983855	0.558	83	4	0.962	107	4	0.188	4.6e-12	strongHyper
1	143986452	143986794	0.545	189	5	0.883	168	5	0.155	1.37e-12	strongHyper
1	143997147	143997834	0.466	319	10	0.817	336	10	0.154	3.16e-21	strongHyper
1	144001248	144001331	0.494	132	5	0.869	146	5	0.189	6.27e-12	strongHyper
1	144002632	144002954	0.483	191	6	0.805	186	6	0.156	4.62e-12	strongHyper
1	144067095	144067336	0.38	182	6	0.76	192	6	0.169	1.34e-13	strongHyper
1	144152828	144152882	0.943	181	11	0.5	123	11	-0.145	2.96e-19	strongHypo
1	144420806	144420902	0.661	199	8	0.953	243	8	0.111	1.28e-15	strongHyper
1	144456353	144456597	0.64	152	6	0.939	153	6	0.104	3.83e-10	strongHyper
1	144901074	144901504	0.374	166	5	0.713	164	5	0.142	4.21e-09	strongHyper
1	145070399	145070814	0.541	219	7	0.847	223	7	0.136	2.17e-12	strongHyper
1	145118397	145118579	0.476	178	5	0.798	158	5	0.123	6.98e-10	strongHyper
1	145290778	145291509	0.523	335	10	0.934	292	10	0.221	1.95e-32	strongHyper
1	145573444	145574017	0.556	259	8	0.885	381	8	0.156	2.15e-19	strongHyper
1	146066055	146066156	0.544	223	5	0.87	199	5	0.159	1.04e-13	strongHyper
1	147528024	147528211	0.622	156	5	0.257	198	5	-0.165	1.05e-12	strongHypo
1	147619791	147620407	0.53	297	12	0.867	418	12	0.146	1.22e-25	strongHyper
1	148079310	148079382	0.429	227	10	0.107	295	10	-0.116	4.39e-17	strongHypo
1	148530733	148531010	0.57	316	11	0.956	251	11	0.182	3.74e-29	strongHyper
1	148532332	148533057	0.497	254	9	0.888	283	9	0.188	2.54e-23	strongHyper
1	148889589	148889730	0.406	247	10	0.75	301	10	0.133	4.28e-16	strongHyper
1	149554923	149555000	0.463	179	5	0.876	142	5	0.216	5.86e-15	strongHyper
1	150157319	150157849	0.54	412	14	0.849	444	14	0.124	2.72e-22	strongHyper
1	150158959	150159018	0.235	142	6	0.59	158	6	0.118	8.41e-10	strongHyper
1	150209777	150210258	0.558	147	8	0.903	171	8	0.107	2.26e-12	strongHyper
1	151324074	151324250	0.496	250	7	0.879	202	7	0.187	6.87e-18	strongHyper
1	151564548	151564791	0.514	81	4	0.904	133	4	0.173	5.66e-10	strongHyper
1	151569908	151570185	0.408	192	8	0.767	226	8	0.148	6.03e-15	strongHyper
1	151711542	151711609	0.343	126	5	0.681	148	5	0.111	3.79e-08	strongHyper
1	151813246	151813314	0.586	114	5	0.972	103	5	0.169	1.11e-12	strongHyper
1	151816668	151816776	0.553	235	10	0.895	237	10	0.12	1.27e-17	strongHyper
1	152053286	152053580	0.478	194	7	0.793	195	7	0.106	3.12e-11	strongHyper
1	152960609	152960829	0.455	94	4	0.815	106	4	0.136	7.24e-08	strongHyper
1	153635537	153635680	0.346	209	7	0.726	179	7	0.155	5.03e-14	strongHyper
1	153778044	153778336	0.532	367	16	0.878	433	16	0.129	6.31e-25	strongHyper
1	153936578	153936631	0.569	86	4	0.94	151	4	0.176	9.47e-12	strongHyper
1	154625801	154625983	1	105	6	0.642	113	6	-0.129	1.63e-13	strongHypo
1	154670807	154670956	0.546	301	13	0.878	246	13	0.105	6.75e-18	strongHyper
1	154779789	154780019	0.414	131	5	0.772	165	5	0.142	5.4e-10	strongHyper
1	154856417	154856472	0.384	99	4	0.845	83	4	0.212	2.2e-10	strongHyper
1	155606681	155606928	0.462	115	4	0.845	117	4	0.169	5.82e-10	strongHyper
1	155738199	155738314	0.541	87	5	0.923	168	5	0.164	1.16e-12	strongHyper
1	155985769	155985861	0.54	77	4	0.968	101	4	0.205	1.95e-12	strongHyper
1	156077323	156077345	0.429	77	4	0.923	43	4	0.175	1.8e-08	strongHyper
1	156369905	156370231	0.577	183	9	0.919	230	9	0.146	1.5e-16	strongHyper
1	156482438	156482625	0.497	275	13	0.819	434	13	0.101	9.46e-19	strongHyper
1	156623962	156624022	0.0984	143	6	0.414	140	6	0.102	7.11e-10	strongHyper
1	156668769	156668896	0.529	134	5	0.901	166	5	0.175	1.01e-12	strongHyper
1	156760369	156760883	0.279	122	6	0.66	142	6	0.136	1.18e-09	strongHyper
1	156851723	156852081	0.532	254	10	0.863	235	10	0.113	3.48e-15	strongHyper
1	156879217	156879277	0.352	95	5	0.86	164	5	0.27	5.95e-17	strongHyper
1	156912894	156912967	0.345	134	5	0.707	177	5	0.147	1.79e-10	strongHyper
1	156941896	156942149	0.467	235	9	0.893	356	9	0.23	4.75e-29	strongHyper
1	159024036	159024090	0.503	129	4	0.92	102	4	0.212	1.48e-12	strongHyper
1	159176496	159177037	0.562	238	6	0.869	222	6	0.133	2.19e-13	strongHyper
1	159178495	159178778	0.474	195	6	0.904	148	6	0.214	1.01e-17	strongHyper
1	159185383	159185751	0.45	130	4	0.81	104	4	0.143	9.56e-09	strongHyper
1	159193880	159193971	0.523	137	5	0.884	138	5	0.151	3.65e-11	strongHyper
1	159198569	159198790	0.571	149	6	0.885	179	6	0.112	1.12e-10	strongHyper
1	159809624	159810046	0.49	210	7	0.802	232	7	0.115	1.29e-11	strongHyper
1	159872938	159873044	0.438	187	8	0.86	150	8	0.169	2.17e-16	strongHyper
1	159958041	159958395	0.426	227	8	0.746	226	8	0.101	1.74e-11	strongHyper
1	160093713	160094097	0.327	524	18	0.671	690	18	0.147	6.82e-34	strongHyper
1	160112591	160112745	0.779	235	10	0.439	283	10	-0.118	5.24e-15	strongHypo
1	160240959	160241139	0.496	183	7	0.802	225	7	0.113	2.95e-10	strongHyper
1	160370792	160370934	0.366	153	13	0.768	255	13	0.121	8.12e-16	strongHyper
1	160549474	160549938	0.475	202	6	0.847	209	6	0.182	1.85e-15	strongHyper
1	160908089	160908160	0.35	80	4	0.814	115	4	0.22	1.03e-10	strongHyper
1	161175116	161175172	0.576	98	5	0.899	139	5	0.108	7.75e-09	strongHyper
1	162135269	162135708	0.478	125	5	0.86	149	5	0.165	3.52e-11	strongHyper
1	162178631	162178865	0.445	168	5	0.781	132	5	0.143	2.14e-10	strongHyper
1	163093827	163094072	0.48	268	7	0.783	266	7	0.119	2.46e-13	strongHyper
1	163692346	163692638	0.577	369	11	0.926	254	11	0.165	8.8e-23	strongHyper
1	165383156	165383233	0.294	139	5	0.7	113	5	0.168	6.41e-11	strongHyper
1	165890158	165890314	0.588	152	6	0.946	162	6	0.162	8.96e-15	strongHyper
1	167081641	167081843	0.571	187	6	0.944	180	6	0.188	6.19e-18	strongHyper
1	167122029	167122147	0.429	116	4	0.786	128	4	0.148	9.46e-09	strongHyper
1	167126396	167126470	0.951	158	9	0.575	209	9	-0.142	9.57e-18	strongHypo
1	167135520	167136189	0.44	126	4	0.798	139	4	0.157	4.06e-08	strongHyper
1	167156453	167156867	0.477	190	6	0.882	145	6	0.196	6.64e-15	strongHyper
1	167430209	167430421	0.455	139	6	0.866	179	6	0.189	1e-14	strongHyper
1	167501988	167502281	0.401	311	10	0.772	377	10	0.172	4.68e-23	strongHyper
1	167683573	167684074	0.368	352	14	0.787	413	14	0.197	1.1e-29	strongHyper
1	168281114	168281423	0.62	293	11	0.9	341	11	0.118	5.36e-18	strongHyper
1	168374089	168374206	0.471	115	4	0.855	102	4	0.165	2.61e-09	strongHyper
1	171643350	171643519	0.423	111	5	0.87	114	5	0.208	8.16e-13	strongHyper
1	172110871	172111061	0.614	140	5	0.945	180	5	0.156	1.21e-13	strongHyper
1	173429899	173430210	0.272	319	9	0.0295	408	9	-0.108	3.44e-23	strongHypo
1	174626417	174626449	0.446	72	4	0.937	111	4	0.255	7.98e-14	strongHyper
1	175246980	175247395	0.54	214	7	0.915	200	7	0.177	6.32e-19	strongHyper
1	175434113	175434390	0.335	175	5	0.666	166	5	0.129	1.96e-09	strongHyper
1	175451609	175451948	0.482	299	9	0.831	256	9	0.151	1.69e-18	strongHyper
1	175495784	175495873	0.851	144	5	0.416	149	5	-0.227	6.19e-15	strongHypo
1	175795485	175796050	0.952	177	5	0.693	193	5	-0.114	4.4e-10	strongHypo
1	176532164	176532549	0.47	235	8	0.831	265	8	0.159	4.54e-17	strongHyper
1	177122422	177122704	0.464	239	8	0.869	216	8	0.193	5.22e-21	strongHyper
1	177839082	177839308	0.524	202	6	0.836	198	6	0.121	1.03e-09	strongHyper
1	178389018	178389285	0.535	120	5	0.23	185	5	-0.126	1.78e-08	strongHypo
1	178539042	178539281	0.505	211	7	0.843	190	7	0.129	5.91e-13	strongHyper
1	179042104	179042294	0.569	128	6	0.929	148	6	0.141	9.34e-13	strongHyper
1	179809366	179809423	0.803	101	4	0.313	111	4	-0.258	6.7e-13	strongHypo
1	180182135	180182668	0.432	527	21	0.785	547	21	0.129	2.32e-29	strongHyper
1	180183059	180183334	0.412	319	12	0.74	332	12	0.101	1.5e-16	strongHyper
1	180915632	180915750	0.608	200	6	0.894	219	6	0.131	1.59e-11	strongHyper
1	181411984	181412200	0.378	147	5	0.732	154	5	0.137	6.02e-10	strongHyper
1	181712628	181713188	0.477	346	12	0.79	367	12	0.124	6.6e-17	strongHyper
1	181996962	181997039	0.474	147	4	0.849	133	4	0.183	2.99e-11	strongHyper
1	183114269	183114773	0.629	331	10	0.928	303	10	0.124	8.67e-21	strongHyper
1	183159367	183159587	0.508	86	4	0.888	129	4	0.163	2.04e-09	strongHyper
1	183216945	183217034	0.473	80	4	0.882	90	4	0.163	1.23e-08	strongHyper
1	183218276	183218446	0.427	147	6	0.79	153	6	0.129	9.76e-11	strongHyper
1	183240175	183240673	0.529	217	7	0.858	196	7	0.142	1.76e-13	strongHyper
1	183283936	183284325	0.547	279	10	0.908	326	10	0.168	2.24e-25	strongHyper
1	183292811	183292852	0.613	99	4	0.986	139	4	0.196	7.86e-15	strongHyper
1	183568671	183568877	0.929	188	6	0.637	149	6	-0.118	3.93e-11	strongHypo
1	183918541	183918900	0.408	195	6	0.812	190	6	0.204	2.55e-17	strongHyper
1	184191374	184191621	0.636	306	9	0.201	337	9	-0.239	6.1e-30	strongHypo
1	184225472	184225778	0.4	253	7	0.777	211	7	0.175	4.4e-17	strongHyper
1	184491676	184491998	0.777	164	5	0.44	198	5	-0.147	7.97e-11	strongHypo
1	184626644	184627148	0.522	298	8	0.833	293	8	0.142	5.95e-16	strongHyper
1	184629823	184629948	0.45	199	5	0.857	167	5	0.22	7.14e-17	strongHyper
1	184664650	184664714	0.113	195	5	0.443	147	5	0.148	2.34e-12	strongHyper
1	184818713	184818916	0.51	200	7	0.934	233	7	0.231	7.17e-25	strongHyper
1	185227292	185227498	0.433	151	4	0.849	142	4	0.229	3.66e-14	strongHyper
1	185880932	185881434	0.514	192	7	0.936	189	7	0.22	9.1e-22	strongHyper
1	191608970	191609039	0.526	135	4	0.905	135	4	0.195	3.68e-12	strongHyper
1	192951891	192952177	0.682	205	5	0.312	195	5	-0.186	7.01e-13	strongHypo
1	193533576	193533945	0.206	181	7	0.516	225	7	0.117	1.61e-09	strongHyper
1	193535821	193536302	0.554	233	7	0.946	203	7	0.204	1.46e-22	strongHyper
1	194069487	194069896	0.382	278	8	0.674	237	8	0.118	1.46e-10	strongHyper
1	196209390	196210129	0.483	206	8	0.828	251	8	0.16	2.27e-16	strongHyper
1	197938051	197938168	0.478	135	6	0.879	176	6	0.182	3.17e-15	strongHyper
1	198246149	198246556	0.547	193	6	0.886	192	6	0.149	1.22e-13	strongHyper
1	198827547	198827678	0.521	270	12	0.909	371	12	0.195	3.4e-29	strongHyper
1	200629829	200630150	0.545	114	6	0.939	156	6	0.17	1.66e-13	strongHyper
1	201429587	201429837	0.514	248	11	0.919	268	11	0.184	1.06e-26	strongHyper
1	201608674	201608833	0.18	123	6	0.48	208	6	0.105	5.09e-09	strongHyper
1	202452321	202452488	0.575	177	11	0.952	185	11	0.121	3.69e-18	strongHyper
1	202628438	202628938	0.553	239	8	0.899	241	8	0.17	4.83e-18	strongHyper
1	202637849	202638182	0.505	178	7	0.848	191	7	0.139	3.67e-12	strongHyper
1	202733467	202733827	0.583	347	13	0.903	434	13	0.134	3.85e-25	strongHyper
1	203035106	203035511	0.447	204	9	0.833	226	9	0.15	1.07e-15	strongHyper
1	203039064	203039202	0.256	266	11	0.673	227	11	0.19	4.27e-18	strongHyper
1	203044371	203044410	0.428	115	6	0.917	182	6	0.256	5.85e-20	strongHyper
1	203045374	203045815	0.605	415	18	0.89	491	18	0.111	3.93e-26	strongHyper
1	203047082	203047155	0.369	160	6	0.797	158	6	0.198	4.47e-15	strongHyper
1	203051437	203051853	0.472	365	15	0.807	349	15	0.112	1.38e-23	strongHyper
1	203055319	203055488	0.516	341	11	0.866	242	11	0.133	4.59e-19	strongHyper
1	203076065	203076234	0.196	262	13	0.494	382	13	0.104	5.45e-14	strongHyper
1	203147199	203147516	0.702	178	7	0.38	324	7	-0.113	1.34e-11	strongHypo
1	203276151	203276278	0.489	154	5	0.8	185	5	0.116	1.58e-09	strongHyper
1	203282870	203282994	0.464	116	4	0.877	134	4	0.211	3.02e-12	strongHyper
1	203772079	203772264	0.45	134	5	0.801	176	5	0.144	1.19e-10	strongHyper
1	204361999	204362301	0.588	244	9	0.887	247	9	0.118	7.57e-14	strongHyper
1	204442442	204442717	0.448	110	6	0.765	194	6	0.101	5.07e-08	strongHyper
1	204991016	204991321	0.54	243	8	0.822	285	8	0.114	1.63e-13	strongHyper
1	205017057	205017351	0.493	173	5	0.824	197	5	0.147	3.26e-11	strongHyper
1	205020755	205020839	0.278	173	5	0.622	154	5	0.137	3.06e-10	strongHyper
1	205042108	205042195	0.26	173	6	0.666	168	6	0.182	3.34e-14	strongHyper
1	205169302	205169582	0.56	160	6	0.899	179	6	0.144	9.27e-13	strongHyper
1	205257331	205257374	0.481	98	5	0.86	130	5	0.14	8.73e-10	strongHyper
1	205352498	205352846	0.476	215	10	0.852	253	10	0.143	2.6e-17	strongHyper
1	205385348	205385450	0.605	100	5	0.942	104	5	0.111	6.16e-09	strongHyper
1	205429911	205429992	0.59	152	5	0.91	112	5	0.111	4.23e-09	strongHyper
1	205579219	205579491	0.585	142	6	0.879	231	6	0.107	1.41e-10	strongHyper
1	205580754	205581021	0.366	148	7	0.855	160	7	0.237	4.18e-18	strongHyper
1	205664536	205664897	0.317	370	15	0.623	537	15	0.11	5.16e-18	strongHyper
1	206143650	206144004	0.526	283	11	0.906	305	11	0.17	9.3e-25	strongHyper
1	206226802	206227000	0.505	89	4	0.858	115	4	0.136	1.6e-08	strongHyper
1	206228135	206228374	0.481	201	5	0.803	147	5	0.129	2.38e-10	strongHyper
1	206231681	206232303	0.636	510	14	0.902	495	14	0.114	6.17e-26	strongHyper
1	206239495	206239718	0.535	180	6	0.855	204	6	0.13	7.9e-12	strongHyper
1	206301018	206301144	0.636	241	8	0.925	296	8	0.121	1.19e-16	strongHyper
1	206404423	206404960	0.29	260	7	0.698	326	7	0.226	4.61e-21	strongHyper
1	206446139	206446740	0.543	198	7	0.851	237	7	0.111	2.44e-12	strongHyper
1	206453212	206453307	0.511	165	6	0.884	133	6	0.165	3.27e-12	strongHyper
1	206454877	206455440	0.541	301	11	0.851	337	11	0.113	1.66e-16	strongHyper
1	206459805	206460008	0.57	113	4	0.919	133	4	0.16	2.5e-10	strongHyper
1	206727857	206727919	0.475	177	5	0.818	152	5	0.144	9.2e-11	strongHyper
1	206926491	206926892	0.408	149	6	0.769	168	6	0.135	3.41e-11	strongHyper
1	208051121	208051293	0.602	93	4	0.945	148	4	0.16	5.1e-11	strongHyper
1	208084291	208084381	0.568	132	4	0.939	97	4	0.181	1.83e-11	strongHyper
1	208179208	208179312	0.321	119	4	0.804	144	4	0.275	1.36e-15	strongHyper
1	208280321	208280399	0.211	134	7	0.703	208	7	0.241	8.52e-19	strongHyper
1	209107205	209107731	0.623	506	16	0.876	578	16	0.123	2.63e-23	strongHyper
1	209590607	209590764	0.671	89	4	0.254	156	4	-0.191	1.41e-09	strongHypo
1	210369741	210369900	0.469	103	4	0.899	129	4	0.224	1.16e-12	strongHyper
1	210464581	210464663	0.544	129	6	0.869	193	6	0.112	2.22e-10	strongHyper
1	211712727	211712967	0.557	131	6	0.895	159	6	0.122	1.1e-10	strongHyper
1	211874554	211874814	0.458	442	22	0.854	444	22	0.156	1.14e-32	strongHyper
1	212939002	212939255	0.59	185	6	0.905	172	6	0.131	6.71e-12	strongHyper
1	213492306	213492390	0.677	147	5	0.237	98	5	-0.193	1.32e-11	strongHypo
1	213772558	213772616	0.512	126	4	0.91	106	4	0.2	4.09e-11	strongHyper
1	213985383	213985534	0.575	500	20	0.247	560	20	-0.106	3.74e-27	strongHypo
1	214225139	214225335	0.36	421	11	0.0906	391	11	-0.107	9.45e-21	strongHypo
1	214643089	214643313	0.587	236	7	0.919	181	7	0.141	1.65e-15	strongHyper
1	215060160	215060345	0.499	188	6	0.892	197	6	0.199	1.91e-17	strongHyper
1	215482393	215482710	0.552	170	4	0.9	166	4	0.186	3.35e-13	strongHyper
1	217136449	217136526	0.256	248	9	0.577	341	9	0.114	2.31e-14	strongHyper
1	217917408	217917591	0.418	129	5	0.815	137	5	0.171	2.18e-11	strongHyper
1	217969469	217969743	0.47	154	6	0.773	162	6	0.113	3.46e-08	strongHyper
1	217982649	217983053	0.324	604	19	0.701	543	19	0.161	7.54e-37	strongHyper
1	218135233	218135637	0.484	241	8	0.854	195	8	0.156	2.68e-17	strongHyper
1	220721070	220721302	0.306	222	7	0.733	192	7	0.208	9.58e-18	strongHyper
1	220776627	220776675	0.784	113	5	0.414	113	5	-0.121	1.62e-08	strongHypo
1	222040152	222040477	0.525	178	7	0.89	238	7	0.171	2.56e-16	strongHyper
1	222347012	222347149	0.556	121	4	0.927	107	4	0.176	6.74e-10	strongHyper
1	222438376	222438597	0.527	135	5	0.856	190	5	0.138	8.35e-11	strongHyper
1	223065952	223066274	0.629	215	8	0.949	199	8	0.125	3.95e-16	strongHyper
1	223539103	223539436	0.267	211	8	0.586	247	8	0.108	5.73e-10	strongHyper
1	225461653	225462063	0.428	228	9	0.735	262	9	0.129	6.22e-12	strongHyper
1	225519382	225519408	0.86	79	4	0.468	107	4	-0.151	1.94e-08	strongHypo
1	225817748	225817951	0.107	130	5	0.474	187	5	0.178	8.52e-13	strongHyper
1	225876708	225876809	0.823	157	7	0.511	205	7	-0.109	6.81e-10	strongHypo
1	225940850	225941003	0.433	209	12	0.855	282	12	0.164	3e-23	strongHyper
1	226086605	226086951	0.599	401	14	0.904	322	14	0.101	1.74e-22	strongHyper
1	226209138	226209585	0.458	584	22	0.833	565	22	0.153	1.86e-41	strongHyper
1	226225576	226225678	0.501	108	4	0.891	101	4	0.172	4.57e-10	strongHyper
1	226419378	226419885	0.643	238	9	0.329	315	9	-0.109	5.92e-13	strongHypo
1	226457314	226457610	0.737	286	11	0.371	358	11	-0.164	5.15e-18	strongHypo
1	226485300	226485606	0.385	171	7	0.831	145	7	0.197	2.83e-16	strongHyper
1	226568269	226568493	0.71	145	7	0.427	182	7	-0.105	2.11e-07	strongHypo
1	226593676	226593931	0.475	224	7	0.819	211	7	0.139	6.9e-14	strongHyper
1	226603805	226603988	0.413	104	4	0.874	94	4	0.229	2.58e-11	strongHyper
1	226638743	226638843	0.192	131	5	0.573	166	5	0.166	1.53e-11	strongHyper
1	226908602	226908708	0.472	184	8	0.953	232	8	0.267	1.87e-30	strongHyper
1	226941048	226941435	0.364	193	7	0.703	286	7	0.139	1.2e-12	strongHyper
1	226958329	226958564	0.677	292	12	0.946	336	12	0.108	9.05e-21	strongHyper
1	226965950	226966021	0.358	89	5	0.831	169	5	0.23	6.68e-14	strongHyper
1	226972952	226973263	0.447	174	6	0.798	241	6	0.159	5.73e-13	strongHyper
1	226973605	226974099	0.45	172	6	0.77	252	6	0.124	1.56e-12	strongHyper
1	226975123	226975377	0.29	229	8	0.596	284	8	0.105	3.07e-11	strongHyper
1	226976310	226976408	0.459	99	9	0.915	157	9	0.148	1.12e-14	strongHyper
1	226980689	226981571	0.503	607	27	0.783	844	27	0.11	1.16e-30	strongHyper
1	226985611	226985741	0.358	116	5	0.701	205	5	0.121	6.23e-09	strongHyper
1	227572840	227573105	0.379	233	7	0.786	254	7	0.21	7.47e-19	strongHyper
1	228143693	228143798	0.346	129	5	0.747	156	5	0.186	3.81e-12	strongHyper
1	228185116	228185666	0.67	197	7	0.927	186	7	0.103	6.95e-10	strongHyper
1	228282372	228283029	0.467	491	17	0.849	585	17	0.191	4.95e-41	strongHyper
1	228306958	228306999	0.357	132	6	0.739	91	6	0.102	4e-08	strongHyper
1	228336761	228337122	0.499	442	14	0.896	413	14	0.21	2.98e-38	strongHyper
1	228346838	228347458	0.501	355	16	0.893	417	16	0.176	6.69e-33	strongHyper
1	228352546	228353397	0.607	549	26	0.917	622	26	0.108	1.29e-37	strongHyper
1	228359753	228359849	0.53	127	7	0.954	203	7	0.203	4.47e-20	strongHyper
1	228391336	228391469	0.493	146	6	0.895	151	6	0.182	7.92e-15	strongHyper
1	228401138	228401176	0.524	109	6	0.899	181	6	0.152	2.32e-13	strongHyper
1	228414630	228415140	0.449	522	20	0.77	528	20	0.121	3.79e-25	strongHyper
1	228460030	228460273	0.582	375	15	0.869	443	15	0.102	1.53e-19	strongHyper
1	228555696	228555760	0.183	125	9	0.553	277	9	0.115	6.07e-13	strongHyper
1	228558172	228558236	0.787	1424	7	0.606	1460	7	-0.106	8.9e-26	strongHypo
1	228614660	228614708	0.409	427	5	0.638	648	5	0.113	1.98e-13	strongHyper
1	228615914	228615950	0.253	89	6	0.632	302	6	0.114	1.2e-08	strongHyper
1	228617252	228617537	0.297	1741	31	0.55	2335	31	0.11	1.85e-50	strongHyper
1	229147296	229147356	0.464	164	5	0.825	119	5	0.142	4.11e-10	strongHyper
1	229407273	229407432	0.388	388	16	0.0833	508	16	-0.115	1.66e-28	strongHypo
1	229635913	229636551	0.579	574	20	0.871	541	20	0.107	1.27e-30	strongHyper
1	229640514	229640624	0.318	172	7	0.692	195	7	0.139	7.55e-13	strongHyper
1	229752238	229752489	0.524	125	4	0.883	128	4	0.166	2.14e-10	strongHyper
1	229781277	229781726	0.353	236	7	0.702	228	7	0.147	6.2e-16	strongHyper
1	229889408	229889857	0.511	164	5	0.873	171	5	0.178	1.1e-13	strongHyper
1	230020071	230020435	0.594	239	8	0.905	277	8	0.13	8.87e-17	strongHyper
1	230136459	230136491	0.113	151	4	0.417	157	4	0.136	1.45e-09	strongHyper
1	230140490	230140612	0.55	259	8	0.211	283	8	-0.14	9.7e-17	strongHypo
1	230169511	230169716	0.677	163	6	0.342	241	6	-0.127	2.88e-11	strongHypo
1	230263874	230264118	0.572	296	10	0.904	223	10	0.135	9.45e-18	strongHyper
1	230280688	230280726	0.355	112	4	0.839	87	4	0.243	4.4e-12	strongHyper
1	230292945	230293259	0.283	225	7	0.71	224	7	0.216	3.11e-18	strongHyper
1	230322441	230322657	0.364	452	13	0.793	362	13	0.217	2.91e-34	strongHyper
1	230377380	230377603	0.474	225	7	0.779	243	7	0.114	9.67e-12	strongHyper
1	230668340	230668517	0.514	96	4	0.932	102	4	0.202	2.44e-11	strongHyper
1	230689684	230689743	0.508	118	4	0.865	191	4	0.175	1.61e-11	strongHyper
1	230691366	230691831	0.435	644	20	0.79	604	20	0.158	2.16e-37	strongHyper
1	230707575	230707899	0.358	324	11	0.738	307	11	0.162	2.39e-22	strongHyper
1	230712296	230712957	0.472	583	21	0.797	553	21	0.101	7.11e-30	strongHyper
1	230748072	230748349	0.433	180	6	0.72	177	6	0.108	1.67e-08	strongHyper
1	232180395	232180715	0.385	112	4	0.756	122	4	0.163	4.47e-09	strongHyper
1	232184546	232184769	0.562	173	6	0.893	164	6	0.133	2.53e-12	strongHyper
1	232286102	232286283	0.556	135	4	0.914	148	4	0.182	5.36e-12	strongHyper
1	232371806	232372633	0.589	556	21	0.874	525	21	0.112	2.66e-26	strongHyper
1	232980738	232980828	0.363	139	7	0.709	193	7	0.107	2.36e-10	strongHyper
1	233618612	233619212	0.512	454	13	0.929	431	13	0.236	6.17e-47	strongHyper
1	233619638	233619970	0.523	357	14	0.842	402	14	0.128	8.92e-25	strongHyper
1	233623610	233624119	0.63	345	11	0.917	365	11	0.114	5.09e-21	strongHyper
1	233626038	233626701	0.541	304	11	0.856	413	11	0.128	7.79e-19	strongHyper
1	233627369	233627609	0.38	156	8	0.741	230	8	0.119	2.31e-12	strongHyper
1	233636013	233636357	0.293	157	6	0.693	158	6	0.192	6.65e-13	strongHyper
1	233640892	233641137	0.506	182	6	0.887	231	6	0.194	1.74e-18	strongHyper
1	233645730	233646994	0.541	489	18	0.857	604	18	0.133	9.36e-31	strongHyper
1	233650880	233651277	0.529	329	9	0.813	320	9	0.106	5.94e-16	strongHyper
1	233658586	233658713	0.389	117	4	0.842	125	4	0.242	4.97e-14	strongHyper
1	233659669	233659811	0.556	136	5	0.912	160	5	0.159	3.17e-12	strongHyper
1	233660573	233660875	0.575	328	8	0.897	332	8	0.162	8.98e-21	strongHyper
1	233661576	233662158	0.469	306	10	0.784	311	10	0.108	4.48e-15	strongHyper
1	233666652	233666792	0.591	316	10	0.962	254	10	0.184	3.82e-28	strongHyper
1	233843779	233843890	0.446	130	5	0.775	153	5	0.121	5.63e-09	strongHyper
1	234246740	234246910	0.509	133	4	0.847	124	4	0.144	4.65e-09	strongHyper
1	234262298	234262822	0.402	164	6	0.729	207	6	0.12	2.76e-10	strongHyper
1	234291940	234292028	0.525	157	4	0.901	157	4	0.207	8.29e-13	strongHyper
1	234536686	234536918	0.665	232	8	0.299	334	8	-0.164	7.85e-18	strongHypo
1	234737752	234737892	0.689	224	6	0.383	215	6	-0.117	7.72e-12	strongHypo
1	234836876	234836991	0.34	143	4	0.705	137	4	0.167	1.82e-09	strongHyper
1	234875814	234875893	0.433	173	8	0.853	299	8	0.202	8.77e-22	strongHyper
1	234897231	234897534	0.597	271	10	0.852	354	10	0.102	2.28e-14	strongHyper
1	234897903	234898381	0.523	217	8	0.87	251	8	0.153	8.73e-17	strongHyper
1	235471692	235471824	0.54	175	8	0.928	258	8	0.181	8.78e-21	strongHyper
1	235759178	235759562	0.453	208	7	0.777	254	7	0.155	3.33e-12	strongHyper
1	237103933	237104231	0.606	285	11	0.925	341	11	0.136	2.01e-22	strongHyper
1	237109699	237110019	0.548	122	7	0.933	147	7	0.137	1.17e-11	strongHyper
1	237205481	237206423	0.428	588	20	0.78	622	20	0.15	3.12e-36	strongHyper
1	238564750	238565138	0.463	167	6	0.851	205	6	0.184	1.08e-14	strongHyper
1	238634688	238634846	0.512	142	4	0.871	167	4	0.184	1.06e-11	strongHyper
1	239824043	239824112	0.287	188	6	0.619	155	6	0.109	6.95e-10	strongHyper
1	241412708	241413070	0.512	176	6	0.95	187	6	0.246	2.02e-23	strongHyper
1	241452009	241452398	0.527	192	5	0.908	186	5	0.208	3.76e-19	strongHyper
1	242212380	242212604	0.426	284	8	0.727	262	8	0.111	3.61e-15	strongHyper
1	242239632	242239924	0.404	110	6	0.765	187	6	0.137	1.94e-10	strongHyper
1	242586329	242586700	0.364	233	7	0.715	219	7	0.149	5.02e-13	strongHyper
1	243050807	243050998	0.573	122	5	0.888	154	5	0.113	1.84e-09	strongHyper
1	243316575	243316588	0.718	124	4	0.396	144	4	-0.116	1.87e-07	strongHypo
1	243396903	243397824	0.508	290	11	0.809	318	11	0.104	1.05e-16	strongHyper
1	243474189	243474893	0.424	1373	55	0.747	1230	55	0.106	5.11e-63	strongHyper
1	244054782	244055302	0.319	840	35	0.693	810	35	0.131	2.12e-52	strongHyper
1	244060874	244061262	0.378	86	4	0.758	116	4	0.141	7.35e-08	strongHyper
1	244064728	244065214	0.488	310	10	0.834	261	10	0.133	1.06e-18	strongHyper
1	244096336	244096790	0.525	379	15	0.83	529	15	0.109	4.36e-27	strongHyper
1	244098812	244099542	0.495	306	10	0.87	286	10	0.168	4.99e-23	strongHyper
1	244118120	244118532	0.344	326	12	0.696	350	12	0.133	3.23e-18	strongHyper
1	244181991	244182148	0.635	237	10	0.946	303	10	0.125	5.76e-19	strongHyper
1	244198141	244198217	0.513	136	4	0.862	139	4	0.161	3.82e-10	strongHyper
1	244200480	244200918	0.542	207	8	0.91	244	8	0.166	1.53e-19	strongHyper
1	244897324	244897531	0.582	148	6	0.895	148	6	0.104	1.22e-09	strongHyper
1	245046334	245046621	0.488	268	8	0.915	230	8	0.231	1.53e-26	strongHyper
1	245114389	245114645	0.497	201	8	0.908	207	8	0.192	2.41e-20	strongHyper
1	245215254	245215568	0.634	177	7	0.918	220	7	0.118	5.46e-11	strongHyper
1	245370987	245371732	0.351	634	26	0.733	696	26	0.171	1.57e-36	strongHyper
1	245384046	245384175	0.259	149	6	0.616	167	6	0.126	7.94e-11	strongHyper
1	245458211	245458600	0.463	244	9	0.887	232	9	0.211	3.69e-23	strongHyper
1	245465514	245465892	0.423	424	18	0.758	496	18	0.104	4.55e-24	strongHyper
1	245694942	245695077	0.502	151	7	0.865	241	7	0.193	3.96e-16	strongHyper
1	245799676	245799879	0.456	156	5	0.822	135	5	0.151	5.4e-11	strongHyper
1	245823479	245823689	0.501	99	4	0.923	96	4	0.192	3.85e-10	strongHyper
1	246221447	246221628	0.526	181	7	0.888	190	7	0.149	1.09e-14	strongHyper
1	246418694	246418767	0.2	197	8	0.541	191	8	0.105	1.14e-11	strongHyper
1	246598125	246598307	0.628	71	4	0.986	84	4	0.125	1.52e-08	strongHyper
1	246602165	246602741	0.504	134	6	0.894	190	6	0.179	2.38e-14	strongHyper
1	246775817	246776250	0.562	560	22	0.903	654	22	0.141	8.28e-42	strongHyper
1	246787016	246787087	0.457	132	6	0.764	181	6	0.111	1.29e-07	strongHyper
1	246799219	246799294	0.175	69	4	0.548	135	4	0.127	2.26e-07	strongHyper
10	252082	252448	0.566	246	8	0.891	199	8	0.128	7.02e-14	strongHyper
10	329750	329891	0.111	176	5	0.437	228	5	0.162	3.32e-13	strongHyper
10	504266	504833	0.591	579	22	0.899	654	22	0.119	5.38e-38	strongHyper
10	530915	531113	0.551	289	13	0.85	364	13	0.106	4.85e-18	strongHyper
10	534239	534358	0.463	135	5	0.841	147	5	0.17	1.34e-10	strongHyper
10	651968	652705	0.524	673	25	0.813	758	25	0.109	5.94e-32	strongHyper
10	683794	684325	0.6	498	16	0.325	564	16	-0.104	1.17e-21	strongHypo
10	775515	775560	0.352	151	7	0.716	159	7	0.115	1.11e-10	strongHyper
10	789834	790097	0.296	357	12	0.622	473	12	0.122	3.5e-20	strongHyper
10	803060	803287	0.475	239	11	0.88	270	11	0.171	5.93e-22	strongHyper
10	866532	866677	0.538	123	4	0.945	91	4	0.202	9.35e-12	strongHyper
10	871183	871922	0.625	428	14	0.894	484	14	0.102	1.49e-21	strongHyper
10	872346	872694	0.668	160	8	0.905	255	8	0.104	5.7e-10	strongHyper
10	1363239	1363280	0.869	72	7	0.422	92	7	-0.115	1.76e-08	strongHypo
10	1374580	1374789	0.469	357	19	0.888	442	19	0.184	2.17e-38	strongHyper
10	1380216	1380377	0.378	176	7	0.713	194	7	0.107	4.41e-10	strongHyper
10	1404113	1404506	0.462	310	12	0.872	317	12	0.189	1.58e-30	strongHyper
10	1489025	1489211	0.388	227	8	0.854	267	8	0.256	2.41e-27	strongHyper
10	1553508	1553582	0.392	178	8	0.737	259	8	0.124	5.47e-13	strongHyper
10	1589917	1590562	0.574	211	8	0.885	237	8	0.115	6.38e-14	strongHyper
10	1650410	1650783	0.597	325	14	0.856	364	14	0.11	5.07e-18	strongHyper
10	1651421	1652693	0.381	820	28	0.708	734	28	0.132	5.05e-34	strongHyper
10	2011023	2011533	0.56	319	13	0.869	345	13	0.112	4.17e-19	strongHyper
10	2094188	2094419	0.54	219	6	0.91	210	6	0.194	7.77e-19	strongHyper
10	2128130	2128487	0.601	113	4	0.943	137	4	0.164	2.99e-11	strongHyper
10	2444932	2445455	0.618	352	12	0.888	340	12	0.101	2.37e-15	strongHyper
10	2565242	2565632	0.412	300	11	0.803	330	11	0.174	8.62e-24	strongHyper
10	2882845	2882981	0.517	177	6	0.807	166	6	0.12	1.15e-08	strongHyper
10	3073386	3073502	0.53	147	6	0.839	167	6	0.102	4.6e-09	strongHyper
10	3099640	3099762	0.912	103	5	0.595	140	5	-0.147	4.08e-09	strongHypo
10	3101292	3101867	0.549	719	26	0.899	609	26	0.137	2.61e-47	strongHyper
10	3150722	3150795	0.608	193	6	0.956	174	6	0.174	3.59e-17	strongHyper
10	3169422	3169458	0.813	142	5	0.432	146	5	-0.164	3.04e-11	strongHypo
10	3199300	3199844	0.501	382	15	0.833	386	15	0.128	1.85e-22	strongHyper
10	3570957	3571175	0.306	275	7	0.612	247	7	0.113	2.32e-12	strongHyper
10	3571547	3571707	0.466	151	6	0.874	176	6	0.192	1.6e-15	strongHyper
10	3807109	3807761	0.572	322	11	0.853	390	11	0.106	3.26e-16	strongHyper
10	4303069	4303491	0.588	184	6	0.886	226	6	0.121	8.1e-12	strongHyper
10	4344562	4344664	0.678	149	5	0.313	226	5	-0.172	1.69e-12	strongHypo
10	4515644	4516121	0.487	201	7	0.908	228	7	0.223	7.08e-22	strongHyper
10	4661757	4662021	0.573	202	8	0.843	223	8	0.102	5.27e-08	strongHyper
10	5416883	5417194	0.484	281	10	0.887	238	10	0.184	1.77e-21	strongHyper
10	5570335	5570583	0.595	257	10	0.881	259	10	0.108	4.75e-14	strongHyper
10	5587714	5587785	0.386	105	4	0.837	95	4	0.218	4.77e-11	strongHyper
10	5645450	5645555	0.402	107	5	0.78	153	5	0.164	1.2e-09	strongHyper
10	5660870	5661144	0.264	199	6	0.603	194	6	0.152	1.95e-10	strongHyper
10	5950644	5950679	0.374	122	4	0.747	100	4	0.146	2.39e-08	strongHyper
10	6146602	6146982	0.492	187	7	0.773	212	7	0.116	3.15e-09	strongHyper
10	6929342	6929641	0.206	191	6	0.51	208	6	0.117	7.24e-11	strongHyper
10	7170819	7171134	0.286	430	16	0.616	457	16	0.117	4.63e-27	strongHyper
10	7334129	7334366	0.448	230	9	0.774	241	9	0.113	9.13e-15	strongHyper
10	7566016	7566110	0.501	143	6	0.944	107	6	0.202	2.81e-15	strongHyper
10	9243612	9243872	0.219	232	7	0.525	256	7	0.131	1.83e-12	strongHyper
10	10307280	10307693	0.552	233	7	0.899	250	7	0.17	4.87e-20	strongHyper
10	10591667	10592102	0.709	176	6	0.328	180	6	-0.163	7.95e-13	strongHypo
10	10774260	10775004	0.59	266	13	0.9	385	13	0.107	7.77e-21	strongHyper
10	11004415	11004926	0.383	293	11	0.716	335	11	0.106	3.58e-18	strongHyper
10	11301862	11302052	0.33	289	12	0.682	309	12	0.114	1.78e-18	strongHyper
10	11330468	11330531	0.747	164	5	0.368	142	5	-0.163	2.64e-11	strongHypo
10	11691655	11691718	0.206	83	4	0.829	86	4	0.363	1.39e-16	strongHyper
10	11702646	11702793	0.439	93	4	0.961	79	4	0.284	2.55e-14	strongHyper
10	11865559	11865807	0.516	280	9	0.833	213	9	0.104	3.63e-13	strongHyper
10	11876870	11877079	0.635	197	7	0.978	151	7	0.148	1.95e-17	strongHyper
10	12507653	12507783	0.749	87	5	0.385	118	5	-0.104	5.2e-07	strongHypo
10	12603283	12603400	0.287	118	6	0.786	117	6	0.225	9.67e-15	strongHyper
10	12650292	12650402	0.59	144	5	0.916	156	5	0.139	2.05e-11	strongHyper
10	12806426	12806638	0.569	124	5	0.91	120	5	0.137	1.15e-09	strongHyper
10	12811584	12811890	0.818	224	7	0.556	238	7	-0.112	2.42e-09	strongHypo
10	13336151	13336441	0.553	257	10	0.901	289	10	0.147	1.44e-21	strongHyper
10	13344724	13344965	0.527	215	8	0.861	241	8	0.134	2.11e-14	strongHyper
10	13757047	13757259	0.721	156	5	0.425	199	5	-0.106	4.1e-09	strongHypo
10	14074285	14074533	0.317	264	8	0.664	310	8	0.148	1.22e-17	strongHyper
10	14469038	14469224	0.385	105	4	0.824	122	4	0.218	7.95e-12	strongHyper
10	14556484	14556565	0.199	176	6	0.53	240	6	0.139	6.44e-12	strongHyper
10	14648014	14648395	0.375	255	8	0.124	306	8	-0.111	3.69e-14	strongHypo
10	14734680	14735160	0.489	318	9	0.843	318	9	0.172	9.06e-23	strongHyper
10	14752424	14752615	0.576	214	7	0.868	220	7	0.107	4.12e-11	strongHyper
10	14843501	14844123	0.431	436	16	0.89	562	16	0.255	1.58e-55	strongHyper
10	15314879	15314933	0.497	134	5	0.901	142	5	0.194	8.13e-14	strongHyper
10	15440613	15440694	0.366	118	4	0.803	115	4	0.219	1.42e-11	strongHyper
10	15762963	15763082	0.46	202	8	0.885	211	8	0.203	2.29e-21	strongHyper
10	16703266	16703453	0.613	114	4	0.968	166	4	0.19	5.39e-15	strongHyper
10	16746923	16747173	0.4	157	6	0.818	177	6	0.197	2.1e-15	strongHyper
10	16769579	16770218	0.647	372	13	0.911	442	13	0.11	2.55e-21	strongHyper
10	16773481	16773563	0.612	127	5	0.884	208	5	0.112	7.27e-09	strongHyper
10	16890840	16890995	0.465	141	5	0.874	137	5	0.195	3.52e-13	strongHyper
10	17206633	17206904	0.492	201	6	0.812	169	6	0.123	1.84e-10	strongHyper
10	17734941	17735221	0.607	253	8	0.887	297	8	0.125	1.91e-15	strongHyper
10	17866563	17866705	0.501	158	6	0.842	173	6	0.128	4.75e-11	strongHyper
10	18109784	18109852	0.377	130	4	0.883	88	4	0.283	7.58e-14	strongHyper
10	18313308	18313327	0.321	100	4	0.709	100	4	0.147	5.25e-08	strongHyper
10	18438972	18439253	0.406	190	7	0.798	213	7	0.174	1.11e-14	strongHyper
10	18778073	18778584	0.479	212	7	0.845	183	7	0.175	5.56e-14	strongHyper
10	20122375	20122557	0.527	233	8	0.926	215	8	0.198	1.11e-22	strongHyper
10	20937756	20937875	0.518	135	5	0.857	131	5	0.124	1.67e-09	strongHyper
10	21085112	21085388	0.405	166	6	0.748	203	6	0.132	4.79e-11	strongHyper
10	21213392	21213422	0.822	141	4	0.443	149	4	-0.188	1.35e-11	strongHypo
10	21260362	21260688	0.284	94	4	0.687	110	4	0.167	2.88e-08	strongHyper
10	22253721	22253755	0.676	149	6	0.333	166	6	-0.111	8.15e-10	strongHypo
10	23002103	23002175	0.485	99	4	0.906	107	4	0.203	1.51e-11	strongHyper
10	23190062	23190150	0.75	107	4	0.309	132	4	-0.222	3.88e-11	strongHypo
10	23308390	23308562	0.476	123	4	0.856	139	4	0.18	4.7e-12	strongHyper
10	23457014	23457022	1	44	4	0.514	33	4	-0.138	8.54e-08	strongHypo
10	23583893	23584582	0.511	251	7	0.902	211	7	0.201	1.05e-20	strongHyper
10	24464188	24464406	0.482	158	5	0.861	182	5	0.181	1.17e-12	strongHyper
10	24696777	24696862	0.549	156	5	0.866	139	5	0.136	4.56e-09	strongHyper
10	25701412	25701732	0.373	288	12	0.751	285	12	0.154	2.01e-17	strongHyper
10	26212541	26212768	0.38	187	8	0.0697	250	8	-0.121	2.93e-16	strongHypo
10	27356936	27357307	0.55	484	14	0.875	477	14	0.146	2.51e-30	strongHyper
10	27607486	27607840	0.44	111	5	0.864	143	5	0.2	3.47e-12	strongHyper
10	27943960	27944297	0.51	311	13	0.893	328	13	0.181	9.97e-28	strongHyper
10	28471551	28471925	0.528	178	8	0.876	210	8	0.122	1.44e-13	strongHyper
10	28480776	28481033	0.478	130	5	0.853	141	5	0.164	1.54e-10	strongHyper
10	28790296	28790406	0.446	179	7	0.754	242	7	0.109	4.32e-10	strongHyper
10	29253350	29253823	0.559	180	7	0.863	149	7	0.112	9.93e-10	strongHyper
10	29495424	29495779	0.379	241	9	0.699	244	9	0.112	1.15e-11	strongHyper
10	29608314	29608618	0.366	122	5	0.734	143	5	0.148	4.37e-09	strongHyper
10	29820888	29821142	0.294	248	10	0.698	252	10	0.174	2.91e-20	strongHyper
10	30027346	30027504	0.604	292	9	0.194	238	9	-0.194	5.68e-22	strongHypo
10	30134105	30134328	0.364	151	6	0.795	153	6	0.201	2.47e-13	strongHyper
10	30668122	30668461	0.418	454	15	0.874	402	15	0.243	8.87e-46	strongHyper
10	30765043	30765265	0.43	224	8	0.819	281	8	0.182	4.28e-19	strongHyper
10	30822044	30822583	0.578	410	16	0.88	442	16	0.114	7.71e-26	strongHyper
10	31157822	31157999	0.181	359	8	0.497	227	8	0.125	2.39e-15	strongHyper
10	33122086	33122365	0.253	387	11	0.598	377	11	0.147	1.57e-22	strongHyper
10	33187536	33187810	0.531	136	5	0.896	180	5	0.172	3.23e-13	strongHyper
10	33635992	33636340	0.557	162	5	0.922	164	5	0.182	5.37e-14	strongHyper
10	33712932	33713316	0.477	334	10	0.904	283	10	0.225	3.5e-31	strongHyper
10	34022426	34022736	0.523	136	6	0.92	167	6	0.182	5.16e-15	strongHyper
10	34623973	34624379	0.747	261	10	0.481	299	10	-0.123	2.27e-09	strongHypo
10	34769245	34769506	0.529	95	5	0.914	117	5	0.148	3.43e-10	strongHyper
10	34780690	34781073	0.589	208	9	0.139	283	9	-0.227	1.98e-26	strongHypo
10	35356372	35356523	0.879	228	7	0.549	258	7	-0.152	7.17e-16	strongHypo
10	35731143	35731463	0.642	167	7	0.947	156	7	0.113	1.55e-12	strongHyper
10	35819588	35819972	0.619	161	5	0.94	144	5	0.145	5.68e-12	strongHyper
10	35884634	35885056	0.491	342	10	0.826	275	10	0.144	3.28e-19	strongHyper
10	35899145	35899243	0.291	103	5	0.709	180	5	0.177	2.2e-11	strongHyper
10	35937565	35937707	0.617	114	4	0.941	132	4	0.145	2.31e-10	strongHyper
10	36003325	36003547	0.534	212	8	0.871	239	8	0.13	7.21e-15	strongHyper
10	36072977	36073312	0.524	139	4	0.889	138	4	0.18	1.2e-11	strongHyper
10	36446872	36446918	0.441	77	4	0.87	130	4	0.197	1.27e-10	strongHyper
10	37856314	37856453	0.454	192	6	0.783	158	6	0.122	1.27e-10	strongHyper
10	38095026	38095285	0.16	267	8	0.452	291	8	0.125	2.51e-13	strongHyper
10	43215604	43216093	0.317	409	13	0.612	473	13	0.116	2.51e-19	strongHyper
10	43314942	43315183	0.448	113	6	0.813	178	6	0.119	1.45e-09	strongHyper
10	43691958	43692190	0.515	110	4	0.913	123	4	0.201	1.55e-11	strongHyper
10	43692513	43693071	0.607	337	11	0.928	366	11	0.153	3.75e-25	strongHyper
10	43904993	43905104	0.175	140	5	0.527	156	5	0.143	7.41e-11	strongHyper
10	44049441	44049848	0.502	286	8	0.903	278	8	0.217	2.09e-26	strongHyper
10	44207811	44208089	0.543	161	7	0.879	171	7	0.114	1.73e-11	strongHyper
10	44281053	44281188	0.417	115	4	0.808	114	4	0.172	1.4e-09	strongHyper
10	44380692	44380983	0.614	283	9	0.908	312	9	0.116	8.38e-16	strongHyper
10	44713506	44713943	0.435	219	7	0.806	202	7	0.157	5.7e-15	strongHyper
10	44977059	44977534	0.37	354	12	0.671	513	12	0.109	7.71e-18	strongHyper
10	45073055	45073314	0.621	117	4	0.949	94	4	0.131	8.53e-09	strongHyper
10	45179801	45181372	0.56	1347	49	0.854	1373	49	0.103	1.07e-62	strongHyper
10	45205103	45205143	0.58	124	4	0.928	111	4	0.157	3e-10	strongHyper
10	45411515	45411811	0.591	203	6	0.928	189	6	0.158	3.32e-15	strongHyper
10	45425036	45425225	0.395	145	7	0.768	231	7	0.139	1.24e-12	strongHyper
10	45700017	45700150	0.522	155	11	0.932	231	11	0.149	2.57e-21	strongHyper
10	46131285	46131335	0.647	97	4	0.958	113	4	0.126	7e-09	strongHyper
10	46358195	46358709	0.459	363	24	0.843	376	24	0.121	3.31e-27	strongHyper
10	46523936	46524364	0.629	500	8	0.839	524	8	0.101	3.89e-14	strongHyper
10	46527014	46527654	0.538	651	15	0.848	701	15	0.147	1.71e-35	strongHyper
10	46546803	46547012	0.589	410	6	0.845	354	6	0.128	4.6e-15	strongHyper
10	46551810	46552150	0.533	294	5	0.837	296	5	0.165	5.68e-14	strongHyper
10	46837765	46837855	0.492	110	7	0.913	169	7	0.17	4.41e-15	strongHyper
10	47077553	47077723	0.588	151	6	0.92	161	6	0.138	1.28e-11	strongHyper
10	47115375	47115562	0.572	260	8	0.942	163	8	0.155	8.47e-20	strongHyper
10	47176382	47176477	0.399	117	4	0.775	176	4	0.178	4.19e-10	strongHyper
10	47347078	47347145	0.641	130	4	0.972	140	4	0.17	6.76e-13	strongHyper
10	47871083	47871351	0.498	203	7	0.829	264	7	0.135	4.11e-14	strongHyper
10	47912500	47912824	0.522	192	5	0.844	210	5	0.147	4.74e-13	strongHyper
10	47924653	47924889	0.49	184	5	0.814	199	5	0.146	4.37e-12	strongHyper
10	48147575	48147906	0.457	216	5	0.766	263	5	0.146	2.07e-13	strongHyper
10	48450492	48450623	0.601	238	15	0.973	229	15	0.113	3.01e-25	strongHyper
10	48465476	48465845	0.275	369	11	0.583	373	11	0.119	1.69e-17	strongHyper
10	48564915	48565066	0.264	136	4	0.613	175	4	0.161	8.19e-10	strongHyper
10	48602560	48603024	0.553	184	6	0.81	240	6	0.118	2.75e-08	strongHyper
10	48604316	48604480	0.224	155	4	0.558	161	4	0.15	1.47e-09	strongHyper
10	49000672	49001037	0.608	165	6	0.918	176	6	0.125	1.74e-11	strongHyper
10	49323003	49323194	0.424	185	7	0.779	202	7	0.136	1.72e-12	strongHyper
10	49360845	49360988	0.525	158	5	0.866	140	5	0.137	7.17e-11	strongHyper
10	49740745	49740855	0.606	177	6	0.962	178	6	0.177	5.39e-18	strongHyper
10	49742677	49743059	0.592	345	16	0.883	423	16	0.112	1.77e-15	strongHyper
10	49758147	49758668	0.611	366	15	0.874	447	15	0.101	6.39e-17	strongHyper
10	49969869	49969991	0.626	175	7	0.973	105	7	0.114	1.59e-12	strongHyper
10	50009972	50010023	0.505	77	5	0.957	106	5	0.196	1.62e-12	strongHyper
10	51950705	51951081	0.593	184	6	0.889	194	6	0.116	2.77e-11	strongHyper
10	52771808	52772050	0.514	130	5	0.914	154	5	0.18	4.28e-14	strongHyper
10	52890364	52890616	0.531	363	17	0.935	333	17	0.169	4.39e-39	strongHyper
10	52952816	52952934	0.416	167	5	0.8	211	5	0.195	2.08e-14	strongHyper
10	53223108	53223251	0.521	103	4	0.907	110	4	0.193	5.81e-11	strongHyper
10	53646639	53646822	0.367	145	5	0.815	122	5	0.219	1.01e-13	strongHyper
10	54063692	54063784	0.604	137	5	0.957	142	5	0.166	1.44e-13	strongHyper
10	54543468	54543967	0.563	303	9	0.903	290	9	0.162	2.35e-22	strongHyper
10	56586146	56586569	0.314	346	10	0.638	333	10	0.132	4.25e-18	strongHyper
10	57015337	57015945	0.555	433	13	0.875	433	13	0.134	2.16e-24	strongHyper
10	58735286	58735406	0.5	133	5	0.9	118	5	0.178	5.9e-12	strongHyper
10	59025955	59026254	0.411	364	14	0.741	385	14	0.112	6.16e-19	strongHyper
10	59823236	59823392	0.405	151	5	0.754	167	5	0.141	2.32e-10	strongHyper
10	60179390	60179423	0.497	151	4	0.893	127	4	0.208	1.02e-12	strongHyper
10	60263312	60263437	0.468	213	7	0.829	232	7	0.159	6.14e-15	strongHyper
10	60298312	60298824	0.329	185	6	0.681	191	6	0.141	5.35e-11	strongHyper
10	62045815	62045934	0.56	258	6	0.288	307	6	-0.104	1.9e-10	strongHypo
10	63435671	63435891	0.46	191	7	0.825	185	7	0.145	2.69e-13	strongHyper
10	63471811	63472018	0.518	148	6	0.906	154	6	0.168	6.78e-14	strongHyper
10	63538440	63538721	0.638	399	12	0.938	391	12	0.13	2.75e-26	strongHyper
10	63887325	63887398	0.495	222	7	0.814	222	7	0.119	1.37e-12	strongHyper
10	64038317	64038614	0.348	136	4	0.747	152	4	0.2	8.91e-12	strongHyper
10	65083369	65083570	0.435	148	6	0.753	211	6	0.148	1.25e-10	strongHyper
10	65907235	65907469	0.392	256	8	0.786	298	8	0.21	3.01e-23	strongHyper
10	66551821	66552105	0.555	223	10	0.906	279	10	0.137	5.69e-19	strongHyper
10	67800643	67800821	0.459	215	10	0.806	190	10	0.101	3.39e-13	strongHyper
10	67835246	67835508	0.628	124	6	0.947	185	6	0.125	1.75e-12	strongHyper
10	68232080	68232419	0.364	273	11	0.741	233	11	0.155	2.08e-18	strongHyper
10	68999561	68999784	0.485	187	7	0.913	180	7	0.211	1.82e-19	strongHyper
10	69320003	69320344	0.361	190	6	0.684	188	6	0.12	1.63e-11	strongHyper
10	69361335	69361778	0.494	141	5	0.927	164	5	0.235	3.12e-17	strongHyper
10	69382769	69382899	0.331	139	7	0.714	200	7	0.137	2.81e-12	strongHyper
10	69384520	69384565	0.546	167	5	0.893	178	5	0.168	2.63e-13	strongHyper
10	69477594	69477692	0.516	166	5	0.871	193	5	0.173	4.93e-13	strongHyper
10	69654925	69655631	0.59	393	15	0.897	434	15	0.123	6.74e-24	strongHyper
10	69839721	69839926	0.435	153	6	0.817	221	6	0.177	2.62e-14	strongHyper
10	69854687	69854956	0.547	186	5	0.823	187	5	0.103	1.98e-08	strongHyper
10	69890061	69890814	0.573	249	8	0.83	273	8	0.112	2.44e-11	strongHyper
10	69892570	69892678	0.476	134	5	0.853	153	5	0.196	6.4e-12	strongHyper
10	69911948	69912063	0.464	176	4	0.868	127	4	0.223	4.53e-13	strongHyper
10	70108798	70109483	0.433	565	22	0.857	686	22	0.21	2.49e-58	strongHyper
10	70690582	70690768	0.444	97	5	0.855	131	5	0.171	1.71e-11	strongHyper
10	70886668	70887498	0.5	359	12	0.82	452	12	0.129	3.41e-21	strongHyper
10	70930092	70930306	0.479	169	6	0.802	193	6	0.139	1.97e-10	strongHyper
10	70932317	70932508	0.384	162	5	0.796	134	5	0.196	3.08e-13	strongHyper
10	70935283	70936033	0.577	622	22	0.905	610	22	0.141	3.44e-42	strongHyper
10	70963595	70963671	0.534	133	6	0.867	158	6	0.132	1.36e-10	strongHyper
10	70967900	70968527	0.499	411	12	0.758	429	12	0.103	1.09e-15	strongHyper
10	71059207	71059631	0.426	285	8	0.757	197	8	0.128	8.62e-13	strongHyper
10	71138237	71138383	0.167	162	6	0.548	170	6	0.16	2.76e-13	strongHyper
10	71241775	71242201	0.257	312	9	0.536	341	9	0.108	2.63e-16	strongHyper
10	71256439	71256907	0.376	218	8	0.689	306	8	0.118	6.09e-13	strongHyper
10	71278464	71278955	0.37	248	9	0.683	314	9	0.116	1.31e-15	strongHyper
10	71279682	71280386	0.313	808	23	0.6	752	23	0.102	1.04e-29	strongHyper
10	71284697	71284868	0.483	341	16	0.866	429	16	0.159	2.92e-30	strongHyper
10	71287718	71288087	0.488	182	7	0.789	210	7	0.139	2.82e-14	strongHyper
10	71291483	71291845	0.518	464	18	0.854	503	18	0.14	2.43e-31	strongHyper
10	71293797	71294067	0.456	339	14	0.832	488	14	0.166	7.22e-30	strongHyper
10	71351596	71351939	0.456	240	8	0.848	261	8	0.192	2.86e-21	strongHyper
10	71376899	71377058	0.513	188	8	0.788	291	8	0.109	5.02e-11	strongHyper
10	71390659	71390710	0.528	159	5	0.233	161	5	-0.105	4.54e-08	strongHypo
10	71434674	71435043	0.548	130	5	0.93	183	5	0.194	1.49e-14	strongHyper
10	71462469	71463572	0.51	670	20	0.889	646	20	0.189	4.75e-52	strongHyper
10	71467307	71467432	0.615	146	4	0.941	120	4	0.15	1.09e-10	strongHyper
10	71542485	71542857	0.57	165	7	0.894	201	7	0.133	1.84e-12	strongHyper
10	71646138	71646371	0.544	110	4	0.935	109	4	0.188	1.54e-11	strongHyper
10	71665559	71665772	0.596	265	8	0.89	261	8	0.115	2.96e-15	strongHyper
10	71677418	71677692	0.473	352	18	0.919	330	18	0.198	8.03e-42	strongHyper
10	71685704	71686327	0.453	428	18	0.789	463	18	0.14	3.28e-27	strongHyper
10	71694122	71694254	0.969	155	8	0.672	244	8	-0.104	2.91e-14	strongHypo
10	71815666	71815741	0.475	206	7	0.782	232	7	0.102	3.51e-11	strongHyper
10	72057307	72057763	0.326	336	15	0.638	494	15	0.102	2.56e-19	strongHyper
10	72238539	72238620	0.589	106	4	0.946	129	4	0.17	4.38e-11	strongHyper
10	75062455	75062576	0.417	164	6	0.787	175	6	0.147	6.98e-12	strongHyper
10	75399335	75399503	0.26	446	18	0.592	457	18	0.104	5.53e-25	strongHyper
10	75660268	75660565	0.523	201	8	0.852	208	8	0.111	6.15e-13	strongHyper
10	75758211	75758356	0.51	137	5	0.866	144	5	0.147	8.68e-11	strongHyper
10	75782595	75782731	0.322	153	5	0.695	129	5	0.146	6.98e-10	strongHyper
10	76041415	76041828	0.624	193	6	0.905	171	6	0.107	4.91e-10	strongHyper
10	76106558	76107017	0.499	303	9	0.881	336	9	0.198	1.6e-25	strongHyper
10	77028202	77028385	0.443	186	6	0.837	183	6	0.189	4.2e-15	strongHyper
10	77463738	77464032	0.822	105	4	0.426	103	4	-0.181	4.69e-10	strongHypo
10	77480005	77480401	0.531	248	8	0.821	237	8	0.115	1.47e-11	strongHyper
10	77590671	77590739	0.873	125	5	0.46	112	5	-0.177	1.7e-11	strongHypo
10	77838626	77839299	0.54	547	19	0.823	571	19	0.106	2.21e-25	strongHyper
10	78408888	78409116	0.294	201	6	0.608	258	6	0.119	1.63e-11	strongHyper
10	78507851	78508121	0.384	138	4	0.828	132	4	0.242	7.43e-14	strongHyper
10	78626584	78626762	0.492	165	6	0.863	149	6	0.155	5.11e-13	strongHyper
10	78963200	78963938	0.495	555	20	0.789	758	20	0.109	9.45e-28	strongHyper
10	79088385	79088531	0.347	115	5	0.698	144	5	0.12	1.07e-08	strongHyper
10	79106603	79106816	0.52	176	5	0.816	229	5	0.135	8.66e-10	strongHyper
10	79166381	79166595	0.261	253	7	0.576	257	7	0.129	2.46e-13	strongHyper
10	79168220	79168276	0.413	101	4	0.855	141	4	0.232	7.07e-13	strongHyper
10	79254852	79254917	0.448	89	4	0.828	143	4	0.163	3.69e-09	strongHyper
10	79272177	79272241	0.812	91	4	0.425	105	4	-0.149	3.71e-08	strongHypo
10	79314490	79315217	0.55	566	21	0.798	765	21	0.102	6.85e-22	strongHyper
10	79438071	79438226	0.532	131	5	0.199	157	5	-0.117	3.39e-09	strongHypo
10	79531034	79531310	0.604	171	6	0.903	216	6	0.119	4.02e-13	strongHyper
10	79559410	79559703	0.506	354	12	0.865	290	12	0.151	2.12e-23	strongHyper
10	79611605	79611786	0.523	207	7	0.907	154	7	0.165	3.74e-16	strongHyper
10	79766074	79766235	0.592	158	5	0.938	137	5	0.159	1.27e-12	strongHyper
10	80277043	80277750	0.505	318	11	0.88	342	11	0.174	4.56e-28	strongHyper
10	80416672	80416965	0.567	199	7	0.288	248	7	-0.107	8.36e-08	strongHypo
10	80659185	80659544	0.557	210	7	0.921	152	7	0.149	3.89e-15	strongHyper
10	81472920	81473735	0.541	591	18	0.86	497	18	0.158	1.2e-34	strongHyper
10	84257799	84257977	0.551	201	6	0.943	121	6	0.178	2.8e-15	strongHyper
10	86036456	86036504	0.41	126	5	0.818	184	5	0.195	1.96e-13	strongHyper
10	86263276	86263405	0.573	379	15	0.168	484	15	-0.188	2.06e-35	strongHypo
10	86285244	86285772	0.335	269	10	0.7	305	10	0.152	6.62e-17	strongHyper
10	86535519	86535553	0.0898	92	4	0.464	108	4	0.159	2.59e-09	strongHyper
10	87009386	87009867	0.528	637	24	0.87	561	24	0.134	1.58e-36	strongHyper
10	87878061	87878198	0.494	117	5	0.844	129	5	0.122	1.34e-08	strongHyper
10	88347781	88348539	0.502	158	5	0.81	151	5	0.121	6.22e-09	strongHyper
10	91536348	91536503	0.338	102	4	0.705	123	4	0.143	5.72e-08	strongHyper
10	92052281	92052546	0.381	176	9	0.748	191	9	0.107	8.88e-13	strongHyper
10	95396100	95396471	0.339	335	11	0.716	298	11	0.164	9.35e-22	strongHyper
10	95533786	95533817	0.372	110	4	0.726	197	4	0.153	1.83e-09	strongHyper
10	96667031	96667667	0.553	165	6	0.891	162	6	0.146	6.46e-11	strongHyper
10	97002893	97002940	0.497	87	5	0.951	114	5	0.222	4.27e-15	strongHyper
10	97034859	97035091	0.354	159	6	0.703	192	6	0.125	8.58e-11	strongHyper
10	97042930	97043265	0.551	279	15	0.851	439	15	0.121	2.03e-18	strongHyper
10	97529490	97529638	0.391	151	11	0.832	107	11	0.106	1.6e-12	strongHyper
10	97540893	97541032	0.425	109	4	0.835	154	4	0.208	8.79e-12	strongHyper
10	97570255	97570289	0.415	57	5	0.892	103	5	0.175	3.64e-10	strongHyper
10	97601875	97601990	0.131	142	6	0.48	200	6	0.139	5.88e-11	strongHyper
10	97609132	97609558	0.471	291	11	0.81	371	11	0.132	1.53e-19	strongHyper
10	97827866	97828024	0.189	197	5	0.512	144	5	0.132	2.82e-10	strongHyper
10	97859409	97859480	0.491	156	5	0.926	141	5	0.235	7.55e-17	strongHyper
10	97922460	97922732	0.38	172	6	0.777	194	6	0.18	7.61e-14	strongHyper
10	98253397	98253682	0.451	308	11	0.825	300	11	0.184	5.58e-24	strongHyper
10	98292886	98293219	0.584	195	6	0.921	186	6	0.16	1.58e-14	strongHyper
10	98311069	98311398	0.503	252	8	0.846	247	8	0.146	3.78e-16	strongHyper
10	98331170	98331323	0.52	135	5	0.837	135	5	0.127	1.05e-07	strongHyper
10	98369921	98370022	0.41	204	6	0.8	235	6	0.196	4.17e-17	strongHyper
10	98388757	98388944	0.44	129	5	0.906	113	5	0.236	3.54e-15	strongHyper
10	98417600	98418108	0.629	471	20	0.931	612	20	0.11	3.19e-35	strongHyper
10	99365001	99365077	0.443	138	5	0.814	130	5	0.153	1.92e-10	strongHyper
10	100130895	100131042	0.313	94	5	0.695	153	5	0.13	9.81e-09	strongHyper
10	100982705	100982897	0.585	195	7	0.905	198	7	0.123	7.57e-14	strongHyper
10	101005493	101005543	0.755	179	5	0.413	157	5	-0.144	2.84e-10	strongHypo
10	101812110	101812363	0.473	229	9	0.804	289	9	0.118	2.92e-15	strongHyper
10	101819687	101819939	0.567	343	14	0.88	467	14	0.114	6.1e-24	strongHyper
10	102457699	102458047	0.391	157	6	0.779	155	6	0.153	1.43e-12	strongHyper
10	102515046	102515137	0.363	137	5	0.807	124	5	0.211	3.49e-13	strongHyper
10	102597527	102597714	0.212	97	4	0.627	138	4	0.193	1.2e-09	strongHyper
10	102600548	102601472	0.496	358	12	0.839	399	12	0.151	1.97e-24	strongHyper
10	102655201	102655292	0.583	189	7	0.876	294	7	0.118	5.46e-13	strongHyper
10	102676760	102676885	0.636	154	5	0.271	183	5	-0.16	2.34e-11	strongHypo
10	103063238	103063706	0.568	380	11	0.882	376	11	0.14	2.31e-22	strongHyper
10	103417858	103418239	0.601	183	8	0.911	211	8	0.112	1.21e-12	strongHyper
10	103559253	103559404	0.441	174	5	0.827	179	5	0.198	4.24e-14	strongHyper
10	103570906	103571096	0.536	238	10	0.914	270	10	0.18	2.75e-23	strongHyper
10	103582956	103582994	0.559	111	4	0.906	107	4	0.143	3.61e-09	strongHyper
10	103602027	103602404	0.504	615	29	0.868	796	29	0.153	1.41e-51	strongHyper
10	103615134	103615358	0.561	124	5	0.235	133	5	-0.102	1.32e-07	strongHypo
10	103626137	103626304	0.263	162	8	0.619	245	8	0.112	1.61e-12	strongHyper
10	103702934	103703054	0.446	134	4	0.914	122	4	0.273	5.62e-16	strongHyper
10	103721140	103721493	0.658	151	5	0.915	183	5	0.108	4.8e-08	strongHyper
10	103881544	103882418	0.485	422	16	0.848	590	16	0.176	1.71e-30	strongHyper
10	104807785	104808203	0.456	186	5	0.724	171	5	0.136	2.07e-08	strongHyper
10	106020831	106021128	0.518	330	11	0.877	368	11	0.167	2.06e-25	strongHyper
10	106629374	106629582	0.475	89	4	0.859	121	4	0.159	3.18e-09	strongHyper
10	106629915	106630039	0.555	132	4	0.895	160	4	0.164	3.7e-11	strongHyper
10	107545773	107546218	0.567	544	18	0.894	428	18	0.133	1.38e-31	strongHyper
10	108567113	108567554	0.483	494	14	0.771	479	14	0.116	3.78e-23	strongHyper
10	110157249	110157392	0.854	165	7	0.541	167	7	-0.102	3.01e-10	strongHypo
10	110270810	110270919	0.374	220	6	0.764	209	6	0.194	1.43e-15	strongHyper
10	110459713	110460773	0.503	503	23	0.757	593	23	0.1	6.44e-18	strongHyper
10	110476155	110476582	0.539	227	9	0.895	245	9	0.144	2.14e-19	strongHyper
10	110495059	110495278	0.552	249	9	0.944	246	9	0.192	6.84e-24	strongHyper
10	110495669	110496012	0.47	291	11	0.821	316	11	0.134	1.43e-19	strongHyper
10	110506323	110506414	0.493	144	5	0.851	144	5	0.148	6.24e-11	strongHyper
10	110508196	110508614	0.593	187	6	0.879	192	6	0.101	3.56e-10	strongHyper
10	110510346	110510757	0.476	246	9	0.901	270	9	0.233	2.89e-28	strongHyper
10	110637603	110637790	0.301	195	7	0.603	278	7	0.101	2.37e-11	strongHyper
10	110680111	110680535	0.312	241	8	0.661	211	8	0.124	4.41e-14	strongHyper
10	110781457	110781709	0.602	175	8	0.925	243	8	0.129	2.3e-15	strongHyper
10	110881341	110881424	0.471	214	6	0.837	160	6	0.158	1.78e-13	strongHyper
10	111222212	111222432	0.196	223	7	0.522	256	7	0.129	8.65e-14	strongHyper
10	111546502	111546732	0.529	102	4	0.858	130	4	0.126	6.96e-08	strongHyper
10	111989523	111989640	0.277	127	7	0.637	161	7	0.106	9.02e-10	strongHyper
10	112126864	112127335	0.501	249	8	0.88	247	8	0.181	5.09e-19	strongHyper
10	112811763	112811837	0.713	99	4	0.332	116	4	-0.147	7.36e-08	strongHypo
10	113187496	113187633	0.153	136	4	0.5	131	4	0.154	1e-09	strongHyper
10	113226507	113226600	0.506	122	5	0.856	161	5	0.14	2.33e-10	strongHyper
10	113244102	113244266	0.433	106	6	0.784	177	6	0.104	8.31e-09	strongHyper
10	113284922	113285035	0.487	189	5	0.838	206	5	0.173	1.48e-13	strongHyper
10	113409050	113409713	0.463	432	15	0.806	421	15	0.131	4.35e-25	strongHyper
10	113569300	113569779	0.504	323	12	0.842	355	12	0.133	2.17e-21	strongHyper
10	113604548	113604848	0.511	243	9	0.907	232	9	0.193	6.56e-23	strongHyper
10	114046161	114046424	0.649	213	7	0.292	208	7	-0.145	2.69e-12	strongHypo
10	114277460	114277663	0.543	247	7	0.914	199	7	0.182	1.81e-20	strongHyper
10	114320734	114320863	0.61	170	7	0.895	160	7	0.102	2.51e-09	strongHyper
10	114340960	114341012	0.455	143	4	0.87	101	4	0.207	8.61e-12	strongHyper
10	114487011	114487398	0.599	170	5	0.887	179	5	0.127	3.67e-10	strongHyper
10	114487782	114488009	0.447	262	8	0.829	313	8	0.19	1.64e-21	strongHyper
10	114512276	114512497	0.575	147	5	0.916	148	5	0.15	1.78e-11	strongHyper
10	114517280	114517467	0.475	139	4	0.901	147	4	0.241	3.86e-15	strongHyper
10	114522724	114523407	0.481	281	11	0.865	357	11	0.172	1.12e-26	strongHyper
10	114531705	114532744	0.617	539	19	0.881	518	19	0.131	4.88e-26	strongHyper
10	114544989	114545653	0.577	400	15	0.904	367	15	0.127	4.26e-26	strongHyper
10	114547954	114548074	0.437	158	7	0.757	209	7	0.125	1.32e-09	strongHyper
10	114571270	114571426	0.446	286	10	0.824	304	10	0.169	7.94e-23	strongHyper
10	114610934	114611531	0.584	245	9	0.898	293	9	0.125	6.78e-18	strongHyper
10	114629295	114629867	0.438	240	8	0.847	217	8	0.193	2.72e-20	strongHyper
10	114697408	114697541	0.19	211	7	0.757	168	7	0.339	6.74e-29	strongHyper
10	114720672	114721317	0.407	178	6	0.733	213	6	0.12	2.43e-10	strongHyper
10	114755102	114755277	0.608	299	9	0.924	230	9	0.127	2.96e-18	strongHyper
10	115026644	115027004	0.32	239	7	0.642	219	7	0.132	2.73e-10	strongHyper
10	115525083	115525451	0.464	211	6	0.735	178	6	0.11	1.29e-07	strongHyper
10	115969777	115969914	0.357	147	4	0.707	110	4	0.14	2.08e-08	strongHyper
10	116111907	116112359	0.641	393	11	0.918	337	11	0.115	3.18e-20	strongHyper
10	116688388	116688650	0.585	199	6	0.266	277	6	-0.129	5.19e-12	strongHypo
10	116699084	116699207	0.571	150	7	0.247	284	7	-0.108	7.19e-11	strongHypo
10	117486215	117486297	0.546	86	5	0.92	120	5	0.134	1.27e-09	strongHyper
10	117536192	117536672	0.221	849	27	0.527	804	27	0.101	7.13e-39	strongHyper
10	117550864	117551010	0.174	129	6	0.575	139	6	0.15	3.17e-11	strongHyper
10	117731078	117731348	0.574	214	9	0.878	234	9	0.104	3.03e-13	strongHyper
10	117905904	117906055	0.543	170	5	0.893	187	5	0.173	2.03e-14	strongHyper
10	118017517	118017638	0.513	286	7	0.901	288	7	0.221	6.46e-26	strongHyper
10	118818338	118818375	0.558	120	4	0.925	123	4	0.178	1.8e-11	strongHyper
10	118965536	118966259	0.469	436	15	0.768	501	15	0.122	3.97e-21	strongHyper
10	119101948	119102172	0.28	196	9	0.621	227	9	0.129	2.55e-12	strongHyper
10	119340769	119341357	0.652	303	10	0.934	286	10	0.105	1.27e-18	strongHyper
10	119344424	119344710	0.578	228	11	0.922	239	11	0.112	3.32e-19	strongHyper
10	119378941	119379214	0.352	186	7	0.761	202	7	0.182	5.02e-16	strongHyper
10	119503989	119504109	0.492	96	4	0.902	126	4	0.2	1.89e-11	strongHyper
10	119505213	119505302	0.841	131	6	0.466	135	6	-0.128	1.43e-10	strongHypo
10	119669730	119670057	0.407	281	12	0.804	342	12	0.166	9.45e-25	strongHyper
10	119670430	119670524	0.435	122	4	0.83	133	4	0.189	5.68e-11	strongHyper
10	120005608	120005856	0.606	236	5	0.268	191	5	-0.155	2.4e-12	strongHypo
10	120575048	120575437	0.475	341	14	0.866	404	14	0.173	9.16e-31	strongHyper
10	120818728	120819580	0.551	263	9	0.891	307	9	0.15	8.34e-22	strongHyper
10	120949686	120949755	0.0872	253	8	0.392	219	8	0.122	4.05e-15	strongHyper
10	121149150	121149369	0.553	227	7	0.852	209	7	0.11	1.19e-11	strongHyper
10	121232712	121232763	0.458	138	5	0.904	84	5	0.205	5.35e-12	strongHyper
10	121540701	121540808	0.434	119	4	0.766	134	4	0.129	4.67e-08	strongHyper
10	121572904	121573179	0.321	198	7	0.577	239	7	0.11	7.46e-07	strongHyper
10	121734848	121735378	0.232	564	20	0.509	727	20	0.105	1.81e-25	strongHyper
10	122084430	122084882	0.515	206	12	0.848	330	12	0.106	1.58e-16	strongHyper
10	122188724	122189347	0.416	521	16	0.723	619	16	0.12	6.82e-24	strongHyper
10	122230444	122230559	0.472	140	8	0.852	259	8	0.159	6.72e-16	strongHyper
10	123350734	123350911	0.586	217	9	0.917	219	9	0.116	2.07e-15	strongHyper
10	123427298	123427503	0.477	180	7	0.77	199	7	0.11	3.41e-09	strongHyper
10	123492324	123492614	0.527	178	7	0.851	229	7	0.138	2.54e-13	strongHyper
10	123859881	123859915	0.502	105	4	0.905	107	4	0.192	6.21e-11	strongHyper
10	123963138	123963200	0.316	134	4	0.701	130	4	0.178	2.73e-10	strongHyper
10	124063747	124063898	0.658	113	4	0.306	164	4	-0.146	5.14e-09	strongHypo
10	124105899	124106180	0.701	218	8	0.415	257	8	-0.102	8.59e-10	strongHypo
10	124238470	124238679	0.568	271	8	0.956	199	8	0.197	1.27e-23	strongHyper
10	124285907	124286080	0.614	282	8	0.295	329	8	-0.125	2.54e-15	strongHypo
10	124290001	124290283	0.509	187	7	0.823	195	7	0.112	1.63e-10	strongHyper
10	124294571	124295324	0.561	248	11	0.874	309	11	0.118	2.91e-17	strongHyper
10	124301877	124302043	0.564	198	7	0.906	210	7	0.145	2.46e-15	strongHyper
10	124342483	124342682	0.583	94	4	0.97	131	4	0.2	1.63e-13	strongHyper
10	124348943	124349781	0.586	474	21	0.872	622	21	0.114	4.95e-27	strongHyper
10	124354818	124355066	0.327	300	12	0.0532	407	12	-0.107	1.66e-22	strongHypo
10	124417346	124417439	0.683	118	6	0.283	190	6	-0.154	4.02e-11	strongHypo
10	124557965	124557990	0.828	112	4	0.407	110	4	-0.199	8.44e-11	strongHypo
10	124622211	124622750	0.405	616	18	0.802	574	18	0.202	2.36e-44	strongHyper
10	124632345	124632599	0.277	370	11	0.61	379	11	0.133	2.22e-21	strongHyper
10	124640182	124640331	0.588	241	7	0.913	199	7	0.153	3.24e-15	strongHyper
10	124641874	124642047	0.353	206	7	0.662	210	7	0.152	1.51e-11	strongHyper
10	124646428	124646547	0.152	188	6	0.46	260	6	0.125	5.51e-12	strongHyper
10	124661865	124662005	0.401	184	6	0.747	236	6	0.148	5.96e-13	strongHyper
10	124664012	124664401	0.497	173	5	0.789	156	5	0.106	1.74e-08	strongHyper
10	124672240	124672415	0.617	271	8	0.308	277	8	-0.107	7.62e-13	strongHypo
10	124674893	124675113	0.379	175	6	0.729	266	6	0.155	2.53e-12	strongHyper
10	124682205	124682325	0.571	179	6	0.905	172	6	0.137	1.69e-12	strongHyper
10	124994734	124994889	0.334	274	9	0.671	261	9	0.159	2.19e-16	strongHyper
10	124998022	124998149	0.545	317	10	0.83	363	10	0.105	1.15e-15	strongHyper
10	125005983	125006242	0.455	379	13	0.782	364	13	0.114	3.63e-19	strongHyper
10	125014035	125014275	0.659	352	11	0.941	381	11	0.123	1.42e-21	strongHyper
10	125027278	125027866	0.496	593	27	0.815	759	27	0.105	1.62e-36	strongHyper
10	125033323	125033414	0.361	136	7	0.738	183	7	0.125	8.74e-11	strongHyper
10	125051855	125052132	0.581	305	11	0.884	281	11	0.115	8.67e-16	strongHyper
10	125080309	125080838	0.581	200	8	0.876	259	8	0.112	3.07e-12	strongHyper
10	125101211	125101779	0.527	498	17	0.875	615	17	0.159	1.64e-37	strongHyper
10	125102826	125103617	0.593	442	14	0.902	460	14	0.141	5.69e-29	strongHyper
10	125114861	125115045	0.522	156	5	0.839	188	5	0.137	1.15e-09	strongHyper
10	125130838	125131334	0.553	589	18	0.874	534	18	0.128	3.95e-35	strongHyper
10	125138430	125138499	0.263	141	5	0.673	171	5	0.195	3.86e-13	strongHyper
10	125141818	125142407	0.558	337	16	0.894	355	16	0.115	1.47e-25	strongHyper
10	125144369	125144646	0.258	233	7	0.554	274	7	0.106	1.74e-11	strongHyper
10	125208926	125209139	0.516	194	9	0.845	263	9	0.108	4.19e-14	strongHyper
10	125291959	125292222	0.488	195	6	0.872	229	6	0.196	1.08e-17	strongHyper
10	125331097	125331839	0.54	362	12	0.894	370	12	0.162	3.44e-29	strongHyper
10	125344857	125345135	0.521	355	11	0.791	348	11	0.109	6.44e-15	strongHyper
10	125408979	125409406	0.439	212	6	0.723	210	6	0.104	1.82e-11	strongHyper
10	125667721	125668011	0.588	268	13	0.921	371	13	0.139	8.31e-25	strongHyper
10	125721242	125721340	0.349	119	4	0.698	143	4	0.139	3.11e-08	strongHyper
10	126058646	126058754	0.258	248	8	0.633	256	8	0.168	6.64e-19	strongHyper
10	126254874	126255177	0.605	238	10	0.911	277	10	0.107	1.63e-16	strongHyper
10	126315225	126316040	0.411	556	20	0.776	683	20	0.168	3.93e-39	strongHyper
10	126893261	126893526	0.564	197	8	0.918	263	8	0.158	1.38e-18	strongHyper
10	127308052	127308301	0.578	141	5	0.913	154	5	0.141	1.65e-11	strongHyper
10	127337801	127337923	0.451	234	8	0.89	200	8	0.222	1.33e-22	strongHyper
10	127347394	127347551	0.578	167	8	0.934	168	8	0.141	2.59e-15	strongHyper
10	127712891	127713008	0.474	122	5	0.879	135	5	0.184	1.47e-12	strongHyper
10	127964831	127965014	0.741	243	9	0.355	330	9	-0.173	9.36e-21	strongHypo
10	128384934	128385395	0.563	507	15	0.903	405	15	0.15	4.03e-32	strongHyper
10	128386960	128387497	0.47	752	24	0.867	593	24	0.179	3.44e-52	strongHyper
10	128422040	128422448	0.393	422	14	0.807	409	14	0.201	5.74e-36	strongHyper
10	128481712	128481789	0.471	114	4	0.829	145	4	0.16	2.36e-09	strongHyper
10	128515424	128515581	0.411	124	4	0.886	97	4	0.257	9.69e-14	strongHyper
10	128566001	128566125	0.512	163	5	0.904	150	5	0.2	2.82e-14	strongHyper
10	128567791	128568436	0.479	593	20	0.79	645	20	0.133	4.08e-32	strongHyper
10	128574822	128574924	0.452	195	6	0.783	214	6	0.133	8.76e-12	strongHyper
10	128611518	128612052	0.587	375	14	0.861	410	14	0.1	9.54e-18	strongHyper
10	128812085	128812371	0.469	332	14	0.792	475	14	0.112	3.9e-20	strongHyper
10	128982353	128982751	0.553	264	11	0.877	303	11	0.114	3.9e-17	strongHyper
10	129033156	129033508	0.441	295	11	0.781	274	11	0.11	3.31e-18	strongHyper
10	129045811	129045985	0.432	270	14	0.903	357	14	0.233	5.41e-38	strongHyper
10	129140994	129141094	0.915	124	6	0.568	159	6	-0.12	5.37e-11	strongHypo
10	129206914	129207100	0.457	157	5	0.858	153	5	0.2	1.86e-12	strongHyper
10	129411122	129411422	0.422	387	13	0.713	423	13	0.115	2.27e-20	strongHyper
10	129637809	129638211	0.547	238	8	0.921	221	8	0.174	2.92e-19	strongHyper
10	129758447	129758894	0.444	424	12	0.744	358	12	0.105	9.69e-18	strongHyper
10	129792380	129792826	0.545	294	10	0.875	303	10	0.136	1.82e-21	strongHyper
10	129896410	129896478	0.123	294	9	0.401	269	9	0.103	5.74e-14	strongHyper
10	129968249	129968495	0.349	406	19	0.0683	669	19	-0.101	2.99e-29	strongHypo
10	130002999	130003384	0.545	228	8	0.88	180	8	0.128	9.06e-14	strongHyper
10	130014829	130014928	0.229	149	7	0.627	210	7	0.16	6.19e-14	strongHyper
10	130221695	130221929	0.447	108	5	0.86	155	5	0.191	1.3e-12	strongHyper
10	130337350	130337552	0.454	247	11	0.895	230	11	0.197	1.49e-25	strongHyper
10	130371954	130372310	0.509	195	7	0.812	236	7	0.107	4.46e-12	strongHyper
10	130480046	130480460	0.356	198	6	0.742	190	6	0.176	1.04e-14	strongHyper
10	130547287	130547579	0.49	184	6	0.824	162	6	0.123	6.56e-12	strongHyper
10	130932391	130933194	0.457	517	16	0.879	552	16	0.229	3.59e-50	strongHyper
10	130934878	130935076	0.406	223	6	0.783	185	6	0.173	1.23e-13	strongHyper
10	131109324	131109426	0.839	193	7	0.515	185	7	-0.109	8.61e-12	strongHypo
10	131127196	131127478	0.835	195	8	0.519	262	8	-0.12	8.23e-12	strongHypo
10	131181630	131181768	0.453	134	5	0.871	127	5	0.193	1.1e-12	strongHyper
10	131211731	131211820	0.534	208	6	0.876	141	6	0.133	2.96e-12	strongHyper
10	131350846	131350916	0.378	120	4	0.78	109	4	0.183	5.19e-10	strongHyper
10	131405857	131406193	0.514	544	21	0.92	521	21	0.191	2.6e-52	strongHyper
10	131588886	131589193	0.511	149	6	0.866	147	6	0.137	9.41e-11	strongHyper
10	131769846	131769940	0.564	163	6	0.952	138	6	0.182	1.35e-15	strongHyper
10	131771773	131771858	0.378	98	5	0.76	145	5	0.136	2.86e-09	strongHyper
10	131773808	131773881	0.451	178	6	0.744	176	6	0.112	1.15e-08	strongHyper
10	131848810	131848942	0.49	185	11	0.875	269	11	0.157	1.95e-18	strongHyper
10	131905553	131905916	0.446	401	16	0.8	483	16	0.143	5.68e-31	strongHyper
10	131934856	131935131	0.434	157	6	0.786	147	6	0.14	1.29e-08	strongHyper
10	131949041	131949202	0.602	217	8	0.871	201	8	0.107	2.99e-10	strongHyper
10	131961512	131961710	0.507	307	10	0.819	277	10	0.105	9.03e-15	strongHyper
10	131973754	131974079	0.481	269	10	0.781	373	10	0.102	4.27e-15	strongHyper
10	132107330	132107447	0.418	237	8	0.831	236	8	0.204	1.74e-20	strongHyper
10	132136097	132136176	0.494	132	7	0.893	119	7	0.145	2.56e-12	strongHyper
10	132456799	132456914	0.56	130	4	0.954	107	4	0.204	8.93e-13	strongHyper
10	132497946	132498135	0.559	163	6	0.903	165	6	0.155	7.44e-13	strongHyper
10	132506526	132506660	0.22	202	11	0.586	240	11	0.122	1.02e-15	strongHyper
10	132507970	132508157	0.566	171	7	0.904	249	7	0.165	9.84e-15	strongHyper
10	132520715	132520839	0.823	174	7	0.478	209	7	-0.127	1.08e-12	strongHypo
10	132544266	132544825	0.387	671	24	0.677	747	24	0.1	1.85e-32	strongHyper
10	132618619	132618669	0.556	110	4	0.968	124	4	0.224	3.68e-15	strongHyper
10	132652834	132653400	0.619	659	33	0.914	834	33	0.112	1.21e-40	strongHyper
10	132659616	132659779	0.433	219	8	0.883	190	8	0.227	3.1e-21	strongHyper
10	132662196	132662968	0.576	448	20	0.896	635	20	0.123	3.09e-34	strongHyper
10	132676592	132676742	0.566	186	7	0.93	207	7	0.172	4.75e-18	strongHyper
10	132677619	132677716	0.364	230	10	0.737	260	10	0.136	4.31e-16	strongHyper
10	132687289	132687363	0.49	94	4	0.902	162	4	0.212	4.98e-13	strongHyper
10	132698329	132698569	0.657	341	12	0.947	346	12	0.112	2.5e-22	strongHyper
10	132729988	132730865	0.351	798	38	0.771	1001	38	0.178	3.96e-70	strongHyper
10	132737200	132737457	0.6	317	10	0.868	348	10	0.102	2.32e-15	strongHyper
10	132747418	132747632	0.435	299	14	0.773	380	14	0.12	2.75e-19	strongHyper
10	132833774	132833874	0.287	96	4	0.674	120	4	0.156	2.94e-08	strongHyper
10	132897411	132897772	0.488	250	11	0.89	359	11	0.185	3.16e-28	strongHyper
10	132898170	132898341	0.521	116	5	0.897	213	5	0.181	4.18e-14	strongHyper
10	132906257	132906493	0.538	211	9	0.885	265	9	0.14	3.54e-17	strongHyper
10	132919616	132920541	0.604	1167	56	0.91	1218	56	0.103	4.09e-73	strongHyper
10	132958741	132959003	0.45	228	10	0.831	332	10	0.171	1.23e-21	strongHyper
10	132975738	132975888	0.494	255	12	0.804	414	12	0.108	4.27e-15	strongHyper
10	133021312	133021393	0.541	130	8	0.908	153	8	0.117	3.82e-13	strongHyper
10	133046400	133046466	0.502	91	5	0.857	136	5	0.124	7.99e-09	strongHyper
10	133068430	133068667	0.575	285	12	0.907	285	12	0.113	9.15e-20	strongHyper
10	133073070	133073259	0.881	163	10	0.554	255	10	-0.116	4.1e-13	strongHypo
10	133083306	133083420	0.124	205	9	0.467	236	9	0.131	3.5e-16	strongHyper
10	133100056	133100530	0.583	655	31	0.892	729	31	0.103	8.46e-42	strongHyper
10	133162323	133162421	0.26	147	6	0.588	172	6	0.112	1.63e-07	strongHyper
10	133165369	133165579	0.469	259	14	0.858	255	14	0.149	7.85e-22	strongHyper
10	133167476	133167780	0.377	583	24	0.74	565	24	0.13	7.56e-39	strongHyper
10	133204733	133204815	0.92	101	6	0.561	150	6	-0.115	1.69e-10	strongHypo
10	133247855	133247983	0.376	158	9	0.726	209	9	0.103	5.38e-12	strongHyper
10	133314416	133314543	0.497	96	4	0.86	97	4	0.142	1.07e-07	strongHyper
10	133364934	133365939	0.49	794	35	0.86	993	35	0.148	4.18e-62	strongHyper
10	133461663	133462526	0.531	466	14	0.84	382	14	0.108	2.92e-21	strongHyper
10	133499139	133499256	0.412	130	4	0.8	134	4	0.187	1.18e-11	strongHyper
11	124268	124504	0.513	180	8	0.868	196	8	0.127	3.59e-14	strongHyper
11	350301	350372	0.253	107	5	0.649	132	5	0.151	5.51e-10	strongHyper
11	358413	358629	0.235	179	9	0.59	230	9	0.111	1.81e-13	strongHyper
11	374086	374152	0.699	146	5	0.374	196	5	-0.119	1e-08	strongHypo
11	400612	400787	0.72	216	22	0.279	269	22	-0.111	3.54e-22	strongHypo
11	476302	476720	0.498	555	19	0.826	382	19	0.1	7.29e-25	strongHyper
11	493048	493246	0.546	391	14	0.881	296	14	0.122	3.28e-23	strongHyper
11	528609	528670	0.389	171	8	0.749	168	8	0.104	1.35e-11	strongHyper
11	529099	529165	0.349	173	9	0.709	177	9	0.11	1.86e-11	strongHyper
11	557443	557526	0.615	163	6	0.947	166	6	0.141	5.28e-14	strongHyper
11	590306	590452	0.6	163	7	0.941	166	7	0.132	4.92e-14	strongHyper
11	591164	591249	0.412	75	5	0.82	129	5	0.14	4.28e-09	strongHyper
11	615155	615394	0.245	463	17	0.587	286	17	0.106	4.69e-19	strongHyper
11	658155	658225	0.363	108	5	0.743	158	5	0.148	7.69e-10	strongHyper
11	660666	660883	0.595	178	9	0.903	258	9	0.107	5.55e-14	strongHyper
11	674458	674747	0.497	435	15	0.895	362	15	0.197	1.58e-39	strongHyper
11	691921	691987	0.593	80	4	0.96	98	4	0.153	1.96e-09	strongHyper
11	698929	699163	0.462	253	9	0.8	336	9	0.142	1.22e-18	strongHyper
11	767425	767496	0.44	158	7	0.824	161	7	0.143	3.8e-12	strongHyper
11	786309	786376	0.381	117	5	0.743	150	5	0.141	1.23e-09	strongHyper
11	793529	793781	0.434	239	8	0.807	214	8	0.156	7.18e-17	strongHyper
11	799356	799432	0.513	203	8	0.88	206	8	0.152	1.37e-17	strongHyper
11	799795	799943	0.545	201	11	0.894	246	11	0.113	9.35e-17	strongHyper
11	824350	824839	0.335	1007	50	0.731	864	50	0.12	5.96e-68	strongHyper
11	840435	840488	0.426	124	5	0.794	170	5	0.152	1.77e-10	strongHyper
11	854141	854212	0.473	97	5	0.868	105	5	0.141	1.98e-09	strongHyper
11	888452	888883	0.474	773	27	0.857	520	27	0.15	8.4e-46	strongHyper
11	894412	894444	0.532	111	4	0.892	94	4	0.145	9.01e-09	strongHyper
11	943673	944118	0.465	660	33	0.9	568	33	0.172	6.56e-66	strongHyper
11	976073	976514	0.47	224	11	0.804	308	11	0.111	3.03e-17	strongHyper
11	977870	977932	0.404	129	5	0.773	141	5	0.142	7.07e-10	strongHyper
11	979532	980568	0.495	2198	63	0.859	2022	63	0.184	8.91e-157	strongHyper
11	985528	985773	0.535	271	16	0.914	316	16	0.136	3.71e-25	strongHyper
11	986854	987222	0.635	314	13	0.967	215	13	0.105	3.32e-22	strongHyper
11	993396	993569	0.479	273	14	0.879	265	14	0.145	1.47e-23	strongHyper
11	1001257	1001561	0.553	181	8	0.859	216	8	0.11	1.79e-12	strongHyper
11	1002330	1002800	0.547	501	19	0.861	468	19	0.117	4.92e-27	strongHyper
11	1007419	1007632	0.5	223	9	0.841	264	9	0.131	2.91e-16	strongHyper
11	1014598	1014796	0.653	245	8	0.951	183	8	0.109	2.78e-15	strongHyper
11	1035004	1035082	0.248	142	8	0.617	167	8	0.129	7.58e-11	strongHyper
11	1035862	1036068	0.369	121	8	0.818	159	8	0.204	9.48e-15	strongHyper
11	1043702	1043853	0.548	185	7	0.889	145	7	0.114	6.68e-10	strongHyper
11	1293231	1293306	0.414	142	5	0.81	144	5	0.179	4.41e-12	strongHyper
11	1307371	1307718	0.222	264	9	0.584	318	9	0.152	9.82e-19	strongHyper
11	1400869	1400931	0.304	157	6	0.728	172	6	0.197	3.21e-14	strongHyper
11	1409337	1409549	0.404	180	8	0.737	201	8	0.103	7.57e-12	strongHyper
11	1414202	1414441	0.433	146	7	0.779	194	7	0.112	9.98e-11	strongHyper
11	1442788	1443158	0.425	395	18	0.75	411	18	0.11	5.2e-21	strongHyper
11	1443542	1443640	0.333	126	13	0.934	162	13	0.234	1.34e-27	strongHyper
11	1456949	1457291	0.438	380	18	0.818	437	18	0.145	1.59e-28	strongHyper
11	1463157	1463267	0.577	239	8	0.899	198	8	0.135	7.23e-15	strongHyper
11	1500934	1501096	0.605	221	9	0.939	209	9	0.134	3.16e-16	strongHyper
11	1503537	1503608	0.309	113	5	0.786	168	5	0.25	1.33e-15	strongHyper
11	1530812	1531180	0.461	308	12	0.812	271	12	0.13	1.01e-16	strongHyper
11	1534656	1534834	0.467	252	11	0.85	332	11	0.161	2.78e-23	strongHyper
11	1735389	1735611	0.388	175	8	0.762	208	8	0.134	6.91e-14	strongHyper
11	1739909	1740040	0.401	177	6	0.768	142	6	0.143	5.48e-11	strongHyper
11	1747615	1747982	0.271	600	27	0.594	826	27	0.112	2.7e-30	strongHyper
11	1836410	1836690	0.489	243	12	0.932	255	12	0.203	2.04e-30	strongHyper
11	1848682	1848900	0.575	106	7	0.934	168	7	0.124	1.91e-12	strongHyper
11	2002634	2002682	0.179	135	5	0.556	160	5	0.162	1.85e-11	strongHyper
11	2007685	2007884	0.499	166	7	0.828	244	7	0.12	2.36e-12	strongHyper
11	2010679	2010921	0.476	202	9	0.814	209	9	0.107	1.08e-12	strongHyper
11	2027772	2028288	0.563	450	20	0.875	529	20	0.114	9.35e-30	strongHyper
11	2041231	2041573	0.429	206	8	0.83	245	8	0.198	5.23e-20	strongHyper
11	2209074	2209260	0.472	197	7	0.81	177	7	0.117	1.6e-10	strongHyper
11	2214635	2214914	0.594	350	16	0.915	330	16	0.118	3.62e-22	strongHyper
11	2272697	2272841	0.489	183	8	0.817	261	8	0.119	1.65e-12	strongHyper
11	2376156	2376347	0.655	193	6	0.929	196	6	0.107	5.67e-11	strongHyper
11	2449428	2449779	0.526	347	14	0.801	357	14	0.102	1.11e-14	strongHyper
11	2522515	2522817	0.553	238	11	0.899	278	11	0.139	3.73e-22	strongHyper
11	2525188	2525419	0.578	238	9	0.884	244	9	0.103	1.44e-14	strongHyper
11	2751479	2751649	0.446	216	10	0.819	225	10	0.126	3.47e-16	strongHyper
11	2849949	2850236	0.322	330	15	0.659	303	15	0.105	9.68e-14	strongHyper
11	2868022	2868230	0.667	246	10	0.324	324	10	-0.116	4.35e-16	strongHypo
11	2901164	2901406	0.48	273	10	0.843	285	10	0.154	2.79e-20	strongHyper
11	2919819	2920110	0.585	248	12	0.907	290	12	0.113	9.07e-20	strongHyper
11	3127399	3127608	0.523	259	9	0.888	228	9	0.175	1.23e-18	strongHyper
11	3143351	3143515	0.52	232	11	0.92	232	11	0.175	1.6e-22	strongHyper
11	3164225	3164441	0.424	271	9	0.0663	318	9	-0.203	3.3e-27	strongHypo
11	3205202	3205613	0.462	395	13	0.744	478	13	0.117	2.38e-16	strongHyper
11	3215590	3215777	0.407	278	8	0.738	237	8	0.128	4.73e-14	strongHyper
11	3216324	3216533	0.463	192	7	0.782	181	7	0.114	3.87e-09	strongHyper
11	3232035	3232209	0.334	255	9	0.657	246	9	0.104	1.51e-13	strongHyper
11	3232675	3232836	0.267	251	15	0.701	280	15	0.163	2.15e-23	strongHyper
11	3532685	3532993	0.445	170	6	0.83	168	6	0.172	4.25e-14	strongHyper
11	3588792	3589112	0.447	226	11	0.795	254	11	0.119	3.17e-15	strongHyper
11	5163680	5163793	0.486	141	5	0.847	123	5	0.142	2.44e-10	strongHyper
11	5412586	5412681	0.598	108	6	0.943	109	6	0.113	1.85e-10	strongHyper
11	5698489	5698571	0.532	125	4	0.911	120	4	0.186	4.44e-11	strongHyper
11	6391871	6391952	0.436	91	4	0.827	111	4	0.16	8.83e-09	strongHyper
11	6412244	6412703	0.52	291	11	0.834	391	11	0.138	7.83e-19	strongHyper
11	6546594	6547292	0.504	410	15	0.823	358	15	0.114	4.04e-24	strongHyper
11	6556828	6556959	0.54	141	5	0.909	139	5	0.167	2.62e-12	strongHyper
11	6571178	6571279	0.225	240	13	0.573	375	13	0.101	7.54e-18	strongHyper
11	7424012	7424544	0.43	259	7	0.852	221	7	0.227	2.14e-21	strongHyper
11	7445943	7446097	0.429	187	5	0.75	217	5	0.138	8.56e-11	strongHyper
11	7578018	7578228	0.251	210	6	0.0138	274	6	-0.111	5.85e-17	strongHypo
11	8101495	8101659	0.591	224	8	0.881	299	8	0.106	3.5e-15	strongHyper
11	8258404	8258731	0.365	224	6	0.667	209	6	0.132	5.6e-10	strongHyper
11	8346277	8346710	0.627	325	12	0.931	342	12	0.157	2.79e-25	strongHyper
11	8351611	8351788	0.611	216	9	0.924	201	9	0.108	1.04e-14	strongHyper
11	8672170	8672793	0.574	238	7	0.911	241	7	0.162	7.8e-18	strongHyper
11	8715615	8715720	0.326	115	6	0.668	188	6	0.107	2.42e-09	strongHyper
11	8723954	8724092	0.405	157	5	0.763	146	5	0.148	2.6e-10	strongHyper
11	9025642	9025739	0.38	129	4	0.745	123	4	0.159	1.79e-09	strongHyper
11	9075760	9075827	0.249	125	4	0.61	149	4	0.158	1.58e-09	strongHyper
11	10455937	10456412	0.403	385	12	0.103	505	12	-0.131	2.84e-26	strongHypo
11	10478726	10478980	0.261	168	8	0.572	220	8	0.11	1.69e-09	strongHyper
11	10480000	10480490	0.489	233	9	0.842	334	9	0.155	2.52e-18	strongHyper
11	10481306	10481645	0.847	167	6	0.587	241	6	-0.103	1.57e-08	strongHypo
11	11400873	11401011	0.415	169	5	0.803	173	5	0.192	1.77e-14	strongHyper
11	11478906	11479021	0.436	112	7	0.868	101	7	0.133	6.11e-11	strongHyper
11	11500505	11500648	0.605	144	4	0.94	146	4	0.171	2.91e-12	strongHyper
11	11510982	11511036	0.13	183	6	0.486	252	6	0.169	2.1e-15	strongHyper
11	11661218	11661699	0.513	383	11	0.906	316	11	0.2	4.99e-31	strongHyper
11	11975102	11975392	0.443	241	7	0.833	290	7	0.208	2.56e-21	strongHyper
11	12076302	12076353	0.459	133	4	0.827	120	4	0.165	1.16e-09	strongHyper
11	12111382	12111460	0.167	200	6	0.57	177	6	0.199	1.86e-16	strongHyper
11	12125443	12125550	0.597	169	7	0.925	197	7	0.129	8.78e-13	strongHyper
11	12134390	12134458	0.359	113	4	0.733	136	4	0.16	1.11e-08	strongHyper
11	12161898	12162551	0.638	576	18	0.896	518	18	0.104	3.02e-25	strongHyper
11	12165581	12166086	0.479	316	12	0.759	351	12	0.103	8.73e-16	strongHyper
11	12192974	12193269	0.547	161	6	0.906	175	6	0.156	1.11e-13	strongHyper
11	12209507	12209581	0.549	124	5	0.963	132	5	0.212	4.95e-16	strongHyper
11	12225955	12226367	0.507	328	10	0.88	293	10	0.192	2.14e-25	strongHyper
11	12226776	12227178	0.562	282	12	0.89	337	12	0.119	4.8e-21	strongHyper
11	12241622	12241788	0.545	154	5	0.866	164	5	0.128	2.81e-10	strongHyper
11	12250010	12250155	0.469	201	7	0.807	220	7	0.13	4.25e-13	strongHyper
11	12271703	12272390	0.508	280	9	0.899	319	9	0.216	5.38e-28	strongHyper
11	12290749	12290852	0.425	111	7	0.793	169	7	0.107	1.72e-10	strongHyper
11	12599094	12599534	0.553	184	6	0.908	220	6	0.173	1.96e-16	strongHyper
11	12744852	12745157	0.277	192	7	0.762	218	7	0.264	5.88e-24	strongHyper
11	12893780	12893987	0.286	138	5	0.619	185	5	0.145	9.82e-08	strongHyper
11	13329608	13330042	0.439	342	10	0.72	407	10	0.104	1.06e-14	strongHyper
11	14042760	14042905	0.425	177	4	0.76	153	4	0.155	2.41e-10	strongHyper
11	14851032	14851131	0.932	125	7	0.575	118	7	-0.115	1.66e-11	strongHypo
11	14969745	14969919	0.762	168	5	0.415	156	5	-0.145	5.91e-10	strongHypo
11	15072625	15072936	0.484	366	15	0.772	351	15	0.115	5.28e-17	strongHyper
11	15573993	15574300	0.479	135	5	0.822	139	5	0.123	1.4e-08	strongHyper
11	16817048	16817224	0.521	406	16	0.884	395	16	0.15	2.01e-30	strongHyper
11	16826035	16826397	0.46	266	11	0.885	289	11	0.205	3.08e-27	strongHyper
11	17386889	17387123	0.516	361	14	0.83	349	14	0.132	1.72e-17	strongHyper
11	17610980	17611509	0.458	491	16	0.868	335	16	0.202	4.34e-38	strongHyper
11	17741255	17742210	0.516	596	21	0.855	596	21	0.14	8.17e-38	strongHyper
11	17744953	17745571	0.412	452	17	0.759	504	17	0.14	6.68e-28	strongHyper
11	17747358	17747786	0.482	307	14	0.829	399	14	0.135	7.4e-24	strongHyper
11	17754022	17754496	0.661	292	8	0.907	361	8	0.104	7.63e-16	strongHyper
11	17760847	17761193	0.473	363	13	0.779	351	13	0.102	1.16e-18	strongHyper
11	17762554	17762803	0.573	192	6	0.859	186	6	0.112	1.37e-09	strongHyper
11	17766166	17766484	0.431	290	8	0.785	266	8	0.157	7.71e-18	strongHyper
11	17769851	17769907	0.395	119	4	0.867	101	4	0.252	5.22e-13	strongHyper
11	17773846	17774277	0.597	273	10	0.907	290	10	0.121	1.09e-19	strongHyper
11	17775352	17775724	0.486	220	8	0.788	260	8	0.123	1.48e-12	strongHyper
11	17780771	17781245	0.658	443	15	0.93	455	15	0.13	5.1e-26	strongHyper
11	17782328	17782393	0.44	116	4	0.823	128	4	0.176	1.94e-10	strongHyper
11	17793631	17794421	0.473	388	12	0.909	448	12	0.249	2.37e-44	strongHyper
11	17887937	17888141	0.461	283	9	0.857	250	9	0.194	2.17e-22	strongHyper
11	18972524	18972566	0.971	95	4	0.642	81	4	-0.126	1.48e-08	strongHypo
11	19306681	19307031	0.503	304	10	0.911	327	10	0.218	4.55e-32	strongHyper
11	19577153	19577438	0.48	335	10	0.794	342	10	0.139	9.25e-18	strongHyper
11	19666159	19666238	0.756	109	4	0.364	159	4	-0.181	3.28e-10	strongHypo
11	19676854	19677351	0.343	240	9	0.741	317	9	0.192	2.06e-22	strongHyper
11	19726002	19726043	0.204	112	5	0.735	170	5	0.301	7.24e-19	strongHyper
11	19871562	19871860	0.426	266	8	0.751	277	8	0.148	4.91e-14	strongHyper
11	19872717	19872771	0.388	139	4	0.833	136	4	0.249	3.75e-14	strongHyper
11	19879980	19880403	0.519	177	7	0.888	210	7	0.156	4.54e-15	strongHyper
11	19983861	19983931	0.501	103	4	0.877	141	4	0.174	1.53e-10	strongHyper
11	20043069	20043291	0.345	235	7	0.672	252	7	0.134	1.61e-14	strongHyper
11	20044910	20045608	0.52	813	24	0.842	743	24	0.128	1.88e-42	strongHyper
11	20055878	20056269	0.428	102	5	0.835	145	5	0.173	4.41e-11	strongHyper
11	20100832	20101056	0.644	232	7	0.917	265	7	0.14	8.05e-14	strongHyper
11	20547981	20548031	0.442	45	5	0.945	55	5	0.14	1.81e-08	strongHyper
11	21229335	21229523	0.52	207	8	0.891	217	8	0.163	1.09e-17	strongHyper
11	21632134	21632377	0.491	289	7	0.868	209	7	0.189	3.15e-18	strongHyper
11	21719442	21719576	0.532	139	4	0.923	119	4	0.204	8.96e-13	strongHyper
11	24963744	24963816	0.528	110	6	0.945	143	6	0.184	1.86e-14	strongHyper
11	26149879	26150225	0.625	260	9	0.923	260	9	0.113	2.3e-15	strongHyper
11	26423663	26423960	0.882	112	5	0.527	125	5	-0.127	1.41e-09	strongHypo
11	27357424	27357495	0.458	103	4	0.883	105	4	0.205	2.28e-11	strongHyper
11	31093884	31093996	0.49	142	4	0.915	116	4	0.233	7.41e-14	strongHyper
11	31118594	31118782	0.498	156	4	0.896	134	4	0.215	3.83e-15	strongHyper
11	31512148	31512334	0.503	132	6	0.938	130	6	0.203	7.24e-16	strongHyper
11	31818255	31818384	0.0989	201	7	0.376	271	7	0.105	3.8e-12	strongHyper
11	31823981	31824914	0.694	810	31	0.389	876	31	-0.106	5.01e-45	strongHypo
11	31969388	31969430	0.227	163	4	0.627	137	4	0.209	4.23e-12	strongHyper
11	32705074	32705650	0.534	419	16	0.913	466	16	0.178	3.92e-36	strongHyper
11	33394605	33394992	0.446	143	5	0.796	169	5	0.141	2.46e-11	strongHyper
11	33438564	33438734	0.427	147	5	0.744	158	5	0.114	1.81e-08	strongHyper
11	33597362	33597560	0.119	127	5	0.514	141	5	0.173	1.13e-10	strongHyper
11	33618582	33618875	0.35	415	11	0.72	266	11	0.15	1.47e-21	strongHyper
11	33658303	33658728	0.419	266	11	0.779	366	11	0.139	2.77e-19	strongHyper
11	33703558	33703873	0.498	194	6	0.855	262	6	0.181	8.16e-17	strongHyper
11	34193543	34193595	0.518	118	4	0.925	117	4	0.209	1.4e-12	strongHyper
11	34873040	34873122	0.489	101	4	0.879	126	4	0.182	8.78e-11	strongHyper
11	34941829	34941948	0.508	268	10	0.944	216	10	0.216	1.62e-28	strongHyper
11	35021934	35021993	0.456	105	5	0.852	122	5	0.154	2.28e-10	strongHyper
11	35968966	35969098	0.579	172	6	0.868	161	6	0.106	1.54e-09	strongHyper
11	36034519	36034869	0.596	325	10	0.901	326	10	0.125	4.42e-20	strongHyper
11	36123618	36123945	0.25	305	8	0.544	291	8	0.104	1.02e-13	strongHyper
11	36398187	36398372	0.355	215	6	0.779	212	6	0.232	9.97e-19	strongHyper
11	37702392	37702538	0.493	103	4	0.851	112	4	0.153	5.77e-08	strongHyper
11	37857426	37857855	0.529	267	9	0.792	247	9	0.106	2.28e-10	strongHyper
11	38646389	38646915	0.449	132	4	0.859	113	4	0.201	1.11e-11	strongHyper
11	38667513	38667750	0.545	188	7	0.866	210	7	0.131	2.5e-11	strongHyper
11	40291694	40291916	0.46	274	7	0.154	253	7	-0.135	1.56e-13	strongHypo
11	40607578	40607893	0.493	165	6	0.842	169	6	0.132	6.39e-12	strongHyper
11	40790496	40790537	0.513	111	4	0.93	112	4	0.218	1.06e-12	strongHyper
11	41245292	41245533	0.34	267	8	0.671	269	8	0.127	6.56e-14	strongHyper
11	41660292	41660467	0.43	151	5	0.818	155	5	0.177	1.37e-12	strongHyper
11	41947531	41947653	0.307	186	7	0.702	189	7	0.169	1.03e-14	strongHyper
11	43833148	43833387	0.618	124	4	0.919	147	4	0.128	2.9e-09	strongHyper
11	43908330	43908828	0.581	168	5	0.878	182	5	0.118	1.34e-10	strongHyper
11	44261594	44261940	0.536	178	6	0.9	182	6	0.168	8.51e-15	strongHyper
11	44812985	44813421	0.356	219	9	0.637	265	9	0.105	1.19e-08	strongHyper
11	44857394	44857630	0.624	161	6	0.869	195	6	0.106	5.28e-08	strongHyper
11	44862960	44863340	0.399	252	8	0.763	241	8	0.158	3.89e-17	strongHyper
11	44879835	44880196	0.544	270	9	0.841	238	9	0.106	2.53e-14	strongHyper
11	44916880	44917030	0.324	98	4	0.773	146	4	0.228	4.09e-12	strongHyper
11	44923455	44924217	0.548	277	11	0.889	265	11	0.122	2.29e-18	strongHyper
11	44944885	44945361	0.315	198	6	0.62	190	6	0.1	9.58e-09	strongHyper
11	44967632	44967850	0.529	144	5	0.913	157	5	0.189	2.79e-14	strongHyper
11	45021879	45021951	0.504	138	4	0.138	196	4	-0.194	7.57e-13	strongHypo
11	45051336	45051518	0.54	104	4	0.904	140	4	0.173	1.55e-10	strongHyper
11	45051962	45052207	0.429	145	5	0.784	146	5	0.146	2.87e-08	strongHyper
11	45053857	45054057	0.543	191	8	0.86	232	8	0.132	4.2e-13	strongHyper
11	45211002	45211361	0.463	220	8	0.8	234	8	0.122	1.19e-14	strongHyper
11	45511698	45511904	0.93	137	6	0.588	191	6	-0.14	9.63e-13	strongHypo
11	45530986	45531187	0.517	126	4	0.901	112	4	0.187	3.04e-11	strongHyper
11	45887373	45887801	0.478	295	9	0.762	344	9	0.111	8.48e-14	strongHyper
11	45993815	45994086	0.176	194	7	0.526	289	7	0.165	5.93e-16	strongHyper
11	46369704	46369843	0.762	77	4	0.39	128	4	-0.162	2.78e-08	strongHypo
11	46379432	46379539	0.431	210	6	0.786	154	6	0.149	3.25e-11	strongHyper
11	46401257	46401334	0.422	66	4	0.863	85	4	0.162	6.79e-08	strongHyper
11	46533685	46534259	0.39	230	8	0.698	202	8	0.106	1.55e-11	strongHyper
11	46542310	46542504	0.462	104	5	0.889	148	5	0.199	7.19e-12	strongHyper
11	46875805	46875923	0.585	136	7	0.914	188	7	0.124	5.07e-12	strongHyper
11	46876492	46876869	0.545	195	10	0.891	231	10	0.118	3.85e-16	strongHyper
11	47154306	47154434	0.35	141	5	0.728	135	5	0.156	1.24e-09	strongHyper
11	47235282	47235533	0.52	299	12	0.909	315	12	0.176	2.89e-27	strongHyper
11	47242643	47242739	0.522	90	4	0.928	113	4	0.193	2.49e-11	strongHyper
11	47330311	47330660	0.382	228	8	0.656	248	8	0.101	3.45e-09	strongHyper
11	47656174	47656635	0.462	138	7	0.82	158	7	0.123	9.49e-11	strongHyper
11	57356433	57356742	0.556	256	9	0.272	301	9	-0.11	1.26e-10	strongHypo
11	57404804	57405192	0.482	232	8	0.886	196	8	0.185	3.91e-20	strongHyper
11	60912861	60912937	0.405	170	7	0.883	214	7	0.259	1.43e-23	strongHyper
11	60922048	60922132	0.482	179	8	0.809	331	8	0.121	7.38e-14	strongHyper
11	60927690	60927744	0.448	169	6	0.843	185	6	0.186	8.53e-15	strongHyper
11	61004316	61004391	0.784	97	4	0.343	144	4	-0.222	9.21e-12	strongHypo
11	61082542	61082695	0.475	115	6	0.86	143	6	0.139	1.55e-11	strongHyper
11	61125162	61125346	0.542	192	8	0.894	285	8	0.152	2.51e-18	strongHyper
11	61194216	61194490	0.409	170	9	0.745	275	9	0.105	1.18e-12	strongHyper
11	61211101	61211217	0.473	235	8	0.81	285	8	0.135	5.37e-16	strongHyper
11	61480900	61481003	0.856	107	5	0.436	119	5	-0.181	1.89e-10	strongHypo
11	61516399	61516544	0.452	247	12	0.17	347	12	-0.107	3.16e-13	strongHypo
11	61533740	61534144	0.593	176	6	0.92	204	6	0.143	4.42e-14	strongHyper
11	61552841	61553121	0.614	172	6	0.881	175	6	0.101	5.53e-09	strongHyper
11	61707269	61708077	0.554	296	14	0.883	429	14	0.123	5.85e-24	strongHyper
11	61795568	61795936	0.458	362	15	0.753	484	15	0.112	8.21e-19	strongHyper
11	61877896	61878061	0.474	152	5	0.842	142	5	0.159	1.57e-11	strongHyper
11	62137656	62138082	0.485	192	7	0.863	185	7	0.159	5.12e-15	strongHyper
11	62138912	62138980	0.592	125	4	0.904	158	4	0.138	8.49e-10	strongHyper
11	62409921	62410402	0.477	212	13	0.841	256	13	0.127	6.47e-18	strongHyper
11	62547497	62547577	0.671	105	6	0.282	174	6	-0.132	4.97e-10	strongHypo
11	62613379	62613494	0.22	86	4	0.632	128	4	0.193	1.33e-08	strongHyper
11	62926021	62926106	0.149	168	6	0.501	186	6	0.144	1.17e-12	strongHyper
11	63021136	63021477	0.198	358	11	0.634	401	11	0.247	1.39e-31	strongHyper
11	63900028	63900357	0.63	205	6	0.922	233	6	0.128	3.45e-14	strongHyper
11	64022485	64022563	0.358	122	6	0.7	165	6	0.111	1.36e-08	strongHyper
11	64051477	64051617	0.792	202	10	0.395	372	10	-0.166	8.83e-21	strongHypo
11	64064905	64065131	0.71	193	8	0.958	223	8	0.102	2.07e-13	strongHyper
11	64119898	64120124	0.508	375	15	0.885	382	15	0.158	5.4e-30	strongHyper
11	64135192	64135865	0.602	286	18	0.937	502	18	0.124	1.54e-31	strongHyper
11	64138631	64138697	0.518	106	6	0.875	137	6	0.11	1.27e-09	strongHyper
11	64210202	64210340	0.566	130	5	0.877	225	5	0.137	8.13e-10	strongHyper
11	64210717	64210929	0.538	286	14	0.902	282	14	0.144	3.81e-22	strongHyper
11	64292983	64293051	0.355	165	8	0.721	254	8	0.131	1.4e-13	strongHyper
11	64353446	64353740	0.496	400	16	0.843	314	16	0.114	8.18e-23	strongHyper
11	64361135	64361235	0.557	137	6	0.878	186	6	0.11	2.37e-10	strongHyper
11	64362297	64362828	0.573	405	15	0.9	448	15	0.142	1.06e-30	strongHyper
11	64379410	64379561	0.596	171	7	0.91	192	7	0.112	9.96e-13	strongHyper
11	64382656	64383216	0.514	372	16	0.886	424	16	0.152	1.55e-30	strongHyper
11	64443689	64443866	0.511	153	6	0.865	143	6	0.137	5.17e-10	strongHyper
11	64450045	64450149	0.363	129	6	0.833	174	6	0.233	3.74e-17	strongHyper
11	64475121	64475360	0.878	157	10	0.552	248	10	-0.12	1.22e-12	strongHypo
11	64558450	64558598	0.468	143	6	0.861	173	6	0.17	7.4e-14	strongHyper
11	64559792	64559911	0.444	170	8	0.89	228	8	0.216	5.23e-22	strongHyper
11	64562559	64562628	0.335	90	4	0.816	143	4	0.267	2.75e-13	strongHyper
11	64571441	64571720	0.573	162	7	0.9	158	7	0.111	1.97e-11	strongHyper
11	64581313	64581494	0.42	240	11	0.834	248	11	0.177	2.77e-21	strongHyper
11	64583180	64583703	0.529	372	15	0.883	413	15	0.152	1.58e-28	strongHyper
11	64584915	64585179	0.638	237	9	0.949	222	9	0.143	7.77e-16	strongHyper
11	64632789	64633118	0.445	357	11	0.78	347	11	0.138	3.46e-20	strongHyper
11	64633789	64634059	0.408	90	4	0.79	141	4	0.159	1.03e-08	strongHyper
11	64759848	64760028	0.237	189	8	0.586	221	8	0.151	6.6e-13	strongHyper
11	64765464	64765506	0.225	75	6	0.706	107	6	0.161	2.92e-10	strongHyper
11	64829954	64829987	0.565	74	5	0.935	142	5	0.138	1.83e-10	strongHyper
11	64831576	64831599	0.551	94	5	0.871	143	5	0.126	1.23e-07	strongHyper
11	64842582	64843164	0.482	334	14	0.897	437	14	0.205	1.52e-37	strongHyper
11	64843577	64843764	0.594	135	7	0.929	205	7	0.124	5.88e-12	strongHyper
11	64849022	64849438	0.537	381	14	0.846	363	14	0.118	6.15e-17	strongHyper
11	64853786	64853992	0.514	222	12	0.817	385	12	0.101	4.73e-14	strongHyper
11	64854391	64854978	0.504	890	39	0.903	687	39	0.162	1.61e-78	strongHyper
11	64855307	64855537	0.521	283	10	0.867	281	10	0.152	2e-20	strongHyper
11	64860588	64860718	0.441	104	7	0.893	177	7	0.178	2.48e-15	strongHyper
11	64923446	64923618	0.548	180	8	0.852	290	8	0.11	3.77e-13	strongHyper
11	64926931	64926963	0.312	93	5	0.829	118	5	0.255	1.24e-14	strongHyper
11	64969281	64969794	0.43	220	8	0.725	177	8	0.106	4.89e-12	strongHyper
11	65044227	65044622	0.536	438	22	0.944	451	22	0.183	6.53e-42	strongHyper
11	65048189	65048273	0.622	145	9	0.246	204	9	-0.115	1.72e-12	strongHypo
11	65183214	65183641	0.5	338	14	0.824	356	14	0.125	9.02e-18	strongHyper
11	65305758	65305910	0.717	124	6	0.331	163	6	-0.136	7.76e-11	strongHypo
11	65356845	65356964	0.556	143	7	0.941	185	7	0.168	3.65e-17	strongHyper
11	65619170	65619564	0.581	223	11	0.88	318	11	0.108	1.35e-15	strongHyper
11	65624962	65625072	0.62	124	5	0.949	140	5	0.138	1.45e-11	strongHyper
11	65625707	65625906	0.528	157	9	0.851	211	9	0.104	3.04e-10	strongHyper
11	65980935	65981329	0.445	172	7	0.766	219	7	0.102	9.86e-11	strongHyper
11	66068156	66068204	0.514	109	4	0.898	137	4	0.187	1.87e-11	strongHyper
11	66227646	66228157	0.59	189	7	0.899	203	7	0.15	1.37e-12	strongHyper
11	66230738	66231516	0.557	547	25	0.914	656	25	0.153	1.22e-45	strongHyper
11	66232872	66233237	0.612	262	10	0.906	305	10	0.129	6.44e-16	strongHyper
11	66240115	66240196	0.677	244	8	0.968	217	8	0.12	2.8e-17	strongHyper
11	66242819	66243052	0.475	159	7	0.834	189	7	0.129	7.66e-12	strongHyper
11	66317447	66317502	0.468	92	5	0.131	136	5	-0.106	4.28e-08	strongHypo
11	66334022	66334159	0.588	389	12	0.889	290	12	0.107	5.14e-19	strongHyper
11	66335207	66335481	0.447	271	10	0.748	364	10	0.101	5.63e-15	strongHyper
11	66346530	66346623	0.458	136	6	0.841	154	6	0.151	8.08e-12	strongHyper
11	66482257	66482417	0.598	281	10	0.96	214	10	0.158	1.03e-22	strongHyper
11	66567612	66567904	0.53	198	7	0.846	204	7	0.111	1.6e-13	strongHyper
11	66624217	66624661	0.42	456	22	0.818	669	22	0.173	2.04e-43	strongHyper
11	66625297	66625500	0.382	192	8	0.795	159	8	0.158	6.53e-15	strongHyper
11	66643948	66644055	0.379	172	9	0.777	209	9	0.137	3.2e-15	strongHyper
11	66686665	66687685	0.515	816	35	0.853	825	35	0.12	1.1e-47	strongHyper
11	66689813	66690334	0.501	600	26	0.88	566	26	0.155	5.13e-44	strongHyper
11	66692621	66692736	0.443	203	10	0.781	287	10	0.119	2.13e-14	strongHyper
11	66718899	66718962	0.327	122	6	0.709	85	6	0.105	1.56e-07	strongHyper
11	66724141	66724251	0.535	168	6	0.873	221	6	0.147	1.28e-13	strongHyper
11	66858028	66858168	0.537	245	13	0.939	232	13	0.176	3.6e-25	strongHyper
11	66867470	66867702	0.456	176	7	0.798	242	7	0.13	1.88e-12	strongHyper
11	66905797	66905860	0.531	78	4	0.92	135	4	0.178	2.61e-10	strongHyper
11	67027721	67027900	0.551	181	8	0.877	203	8	0.124	4.69e-13	strongHyper
11	67044799	67045125	0.476	121	5	0.756	132	5	0.107	5.97e-06	strongHyper
11	67117968	67117984	0.144	83	5	0.571	149	5	0.173	8.68e-11	strongHyper
11	67279428	67279516	0.534	218	7	0.876	232	7	0.152	2.91e-15	strongHyper
11	67305821	67305906	0.552	116	4	0.909	147	4	0.173	1.75e-11	strongHyper
11	67397745	67398374	0.335	468	17	0.64	595	17	0.112	7.69e-23	strongHyper
11	67423946	67424056	0.527	191	8	0.823	296	8	0.109	1.34e-11	strongHyper
11	67452026	67452374	0.346	490	21	0.711	519	21	0.13	1.51e-31	strongHyper
11	67577860	67578237	0.446	229	10	0.792	293	10	0.138	2.77e-15	strongHyper
11	67671292	67671432	0.522	143	6	0.844	154	6	0.117	1.33e-08	strongHyper
11	67991698	67991785	0.0218	386	12	0.292	390	12	0.118	4.13e-29	strongHyper
11	68119551	68119704	0.728	160	7	0.414	204	7	-0.105	2.83e-08	strongHypo
11	68216369	68216435	0.391	164	5	0.802	129	5	0.195	4.3e-13	strongHyper
11	68273742	68273981	0.798	64	4	0.36	66	4	-0.15	3.67e-07	strongHypo
11	68433604	68433712	0.491	169	10	0.875	182	10	0.125	4.92e-16	strongHyper
11	68665486	68665668	0.433	139	5	0.862	96	5	0.186	3.05e-11	strongHyper
11	68938150	68938574	0.557	493	19	0.919	550	19	0.161	3.17e-43	strongHyper
11	68960787	68960967	0.516	160	8	0.903	228	8	0.166	3.66e-18	strongHyper
11	68965935	68966720	0.57	402	14	0.917	393	14	0.15	1.91e-30	strongHyper
11	69002737	69003132	0.467	235	9	0.859	253	9	0.176	1.45e-21	strongHyper
11	69005570	69005678	0.468	147	9	0.913	139	9	0.158	3.91e-16	strongHyper
11	69058588	69058979	0.545	269	15	0.882	421	15	0.144	3.03e-23	strongHyper
11	69059284	69059389	0.562	102	4	0.952	125	4	0.197	8.85e-13	strongHyper
11	69096593	69096686	0.556	164	6	0.892	156	6	0.129	6.8e-12	strongHyper
11	69122635	69122899	0.345	279	10	0.665	280	10	0.11	8.47e-13	strongHyper
11	69127247	69127339	0.183	113	5	0.648	65	5	0.169	1.46e-09	strongHyper
11	69131334	69131522	0.586	164	7	0.822	226	7	0.102	3.45e-07	strongHyper
11	69156235	69156352	0.444	200	5	0.818	155	5	0.18	4.51e-13	strongHyper
11	69205486	69205741	0.603	152	8	0.883	208	8	0.112	4.85e-11	strongHyper
11	69251747	69252098	0.466	519	17	0.789	383	17	0.106	1.4e-23	strongHyper
11	69494327	69494374	0.597	87	4	0.956	91	4	0.147	3.28e-09	strongHyper
11	69499931	69500108	0.587	190	8	0.893	216	8	0.118	6.93e-13	strongHyper
11	69540116	69540366	0.682	161	12	0.348	345	12	-0.116	3.28e-13	strongHypo
11	69646386	69646469	0.686	148	8	0.339	244	8	-0.104	2.59e-10	strongHypo
11	69650128	69650506	0.379	436	17	0.693	499	17	0.106	7e-20	strongHyper
11	69702215	69702383	0.427	250	13	0.121	395	13	-0.101	1.93e-18	strongHypo
11	69797024	69797295	0.397	482	21	0.817	657	21	0.196	6.59e-49	strongHyper
11	69797619	69798444	0.596	413	15	0.894	395	15	0.124	2.05e-23	strongHyper
11	69809862	69810342	0.473	425	20	0.849	503	20	0.149	2.39e-32	strongHyper
11	69835462	69835594	0.722	190	8	0.358	212	8	-0.126	3.14e-14	strongHypo
11	69892814	69893142	0.309	279	10	0.599	324	10	0.101	1.42e-12	strongHyper
11	69894154	69894674	0.522	420	18	0.843	439	18	0.122	1.24e-24	strongHyper
11	69956494	69956706	0.461	263	10	0.772	227	10	0.136	2.09e-13	strongHyper
11	69981589	69981736	0.437	150	5	0.769	160	5	0.129	9.85e-10	strongHyper
11	70073910	70073960	0.208	115	6	0.554	153	6	0.106	1.05e-08	strongHyper
11	70155647	70155735	0.498	161	7	0.857	121	7	0.109	1.44e-09	strongHyper
11	70405749	70406346	0.513	414	17	0.878	461	17	0.145	1.76e-32	strongHyper
11	70482422	70482753	0.32	355	12	0.629	348	12	0.118	9.64e-14	strongHyper
11	70542510	70542795	0.45	134	5	0.867	202	5	0.223	5.03e-16	strongHyper
11	70568653	70568717	0.487	98	5	0.0222	132	5	-0.238	6.55e-17	strongHypo
11	70632118	70632247	0.404	164	7	0.745	262	7	0.125	7.65e-12	strongHyper
11	70641620	70641794	0.224	153	6	0.547	204	6	0.125	4.57e-10	strongHyper
11	70651131	70651461	0.414	273	8	0.728	234	8	0.113	8.92e-13	strongHyper
11	70670425	70671394	0.348	1277	47	0.669	1256	47	0.117	4e-56	strongHyper
11	70671726	70671872	0.552	127	4	0.9	124	4	0.158	6.49e-10	strongHyper
11	70717499	70717688	0.571	320	11	0.258	359	11	-0.107	2.07e-16	strongHypo
11	70737941	70738008	0.334	90	5	0.826	125	5	0.23	2.54e-13	strongHyper
11	70769022	70769550	0.349	549	20	0.712	567	20	0.143	2.6e-31	strongHyper
11	70810294	70810558	0.377	179	8	0.733	194	8	0.116	8.04e-12	strongHyper
11	71264322	71264587	0.514	176	7	0.917	190	7	0.191	1.01e-18	strongHyper
11	71282883	71283222	0.416	224	8	0.76	206	8	0.149	2.42e-12	strongHyper
11	71631758	71632072	0.463	309	12	0.841	291	12	0.15	3.3e-23	strongHyper
11	72014731	72015063	0.365	285	9	0.746	309	9	0.179	6.46e-21	strongHyper
11	72821693	72821749	0	109	5	0.285	112	5	0.102	3.79e-11	strongHyper
11	72921237	72921460	0.659	131	4	0.251	160	4	-0.212	3.02e-12	strongHypo
11	73347212	73347590	0.328	353	10	0.647	291	10	0.109	3.75e-16	strongHyper
11	73379595	73379781	0.474	241	7	0.798	238	7	0.14	1.08e-14	strongHyper
11	73388971	73389265	0.431	244	9	0.761	318	9	0.128	1.28e-14	strongHyper
11	73648338	73648446	0.72	143	4	0.357	137	4	-0.161	1.33e-09	strongHypo
11	73796077	73796342	0.432	324	11	0.734	322	11	0.111	1.13e-16	strongHyper
11	75302050	75302294	0.269	225	7	0.715	211	7	0.233	1.3e-19	strongHyper
11	75333711	75333883	0.369	143	5	0.751	155	5	0.162	1.7e-11	strongHyper
11	75435616	75435787	0.58	159	7	0.903	256	7	0.126	3.25e-14	strongHyper
11	75476352	75476575	0.461	168	5	0.786	162	5	0.136	1.4e-10	strongHyper
11	75514185	75514485	0.634	137	5	0.933	145	5	0.128	1.77e-10	strongHyper
11	75591393	75591710	0.567	233	7	0.865	194	7	0.106	4.06e-13	strongHyper
11	76480443	76480668	0.556	93	4	0.913	129	4	0.152	2.98e-10	strongHyper
11	76614707	76615371	0.433	409	15	0.797	394	15	0.148	1.11e-29	strongHyper
11	76735923	76736232	0.53	315	13	0.909	314	13	0.164	1.33e-27	strongHyper
11	76830374	76830597	0.502	148	5	0.914	155	5	0.216	6.87e-16	strongHyper
11	76901546	76901620	0.801	116	4	0.375	108	4	-0.202	8.96e-11	strongHypo
11	77195879	77196107	0.322	188	7	0.662	252	7	0.141	3.17e-14	strongHyper
11	78063647	78064111	0.51	258	11	0.867	312	11	0.141	4.42e-20	strongHyper
11	79006924	79007997	0.6	404	14	0.912	383	14	0.12	6.24e-25	strongHyper
11	79079140	79079558	0.493	201	6	0.775	257	6	0.114	2.14e-10	strongHyper
11	79102622	79103117	0.57	224	6	0.876	194	6	0.123	1.72e-12	strongHyper
11	79262919	79263160	0.49	155	5	0.834	178	5	0.148	3.1e-11	strongHyper
11	79295026	79295345	0.513	144	5	0.921	185	5	0.22	2.16e-17	strongHyper
11	79731532	79731739	0.793	134	4	0.477	138	4	-0.121	2.21e-08	strongHypo
11	81808350	81808622	0.437	126	5	0.832	178	5	0.195	1.49e-14	strongHyper
11	81995980	81996156	0.5	186	7	0.861	157	7	0.136	2.65e-12	strongHyper
11	82027435	82027590	0.577	139	5	0.9	139	5	0.122	7.52e-10	strongHyper
11	82321483	82321766	0.603	189	5	0.902	179	5	0.133	1.65e-11	strongHyper
11	82577179	82577383	0.463	195	6	0.764	229	6	0.108	1.47e-10	strongHyper
11	83518302	83518529	0.523	187	9	0.893	296	9	0.171	1.18e-21	strongHyper
11	83537539	83537644	0.58	181	5	0.892	148	5	0.126	1.38e-10	strongHyper
11	83725256	83725739	0.573	276	7	0.29	294	7	-0.115	8.12e-13	strongHypo
11	84794851	84794932	0.564	178	5	0.903	156	5	0.157	8.96e-13	strongHyper
11	85027400	85027615	0.56	247	10	0.899	193	10	0.109	1.46e-15	strongHyper
11	88045417	88045949	0.582	507	16	0.889	444	16	0.127	8.97e-27	strongHyper
11	89477399	89477516	0.437	144	5	0.808	136	5	0.155	5.72e-10	strongHyper
11	89978881	89978949	0.233	201	9	0.58	237	9	0.107	2.06e-13	strongHyper
11	92751838	92751908	0.296	182	5	0.772	130	5	0.26	8.11e-17	strongHyper
11	93018035	93018218	0.485	178	4	0.831	147	4	0.172	6.35e-11	strongHyper
11	93483945	93484148	0.434	166	5	0.857	163	5	0.228	1.26e-15	strongHyper
11	94545579	94545718	0.512	248	10	0.848	241	10	0.109	1.56e-15	strongHyper
11	94574555	94574729	0.846	188	7	0.535	239	7	-0.118	1.75e-12	strongHypo
11	95014601	95014731	0.537	166	7	0.905	189	7	0.16	2.04e-15	strongHyper
11	96141805	96141955	0.552	160	6	0.901	185	6	0.157	6.27e-13	strongHyper
11	97391772	97391820	0.988	94	5	0.628	84	5	-0.131	4.47e-11	strongHypo
11	98736987	98737301	0.454	249	8	0.838	186	8	0.163	6.22e-16	strongHyper
11	99424328	99424457	0.602	220	6	0.971	141	6	0.185	9.06e-18	strongHyper
11	100637818	100638102	0.314	231	8	0.643	235	8	0.111	1.76e-13	strongHyper
11	100639197	100639480	0.441	230	7	0.161	251	7	-0.121	3.48e-11	strongHypo
11	102835070	102835287	0.64	146	6	0.935	184	6	0.158	9.65e-12	strongHyper
11	103322998	103323128	0.16	111	4	0.492	144	4	0.132	3.54e-08	strongHyper
11	104319268	104319591	0.598	206	6	0.903	173	6	0.126	8.61e-12	strongHyper
11	104795652	104795816	0.482	132	4	0.898	118	4	0.219	1.56e-12	strongHyper
11	106950548	106950716	0.498	148	6	0.879	155	6	0.162	2.48e-13	strongHyper
11	107564449	107564559	0.768	106	4	0.279	131	4	-0.245	3.57e-11	strongHypo
11	107592556	107592944	0.472	270	8	0.149	347	8	-0.149	6.8e-18	strongHypo
11	108207481	108207898	0.608	242	11	0.942	334	11	0.155	5.89e-24	strongHyper
11	108474914	108474944	0.4	127	4	0.761	139	4	0.157	2.87e-09	strongHyper
11	108510413	108510542	0.591	175	5	0.891	170	5	0.127	2.25e-11	strongHyper
11	108550964	108551189	0.49	247	9	0.843	188	9	0.126	2.98e-14	strongHyper
11	108563539	108563831	0.316	243	8	0.778	196	8	0.233	8.12e-22	strongHyper
11	108565497	108565808	0.469	156	5	0.927	161	5	0.263	1.95e-19	strongHyper
11	109086050	109086151	0.404	136	4	0.769	134	4	0.163	1.06e-09	strongHyper
11	111327906	111328266	0.466	192	6	0.808	180	6	0.136	4.96e-12	strongHyper
11	111455260	111455600	0.472	298	11	0.821	345	11	0.138	2.42e-20	strongHyper
[truncated: 9,487 more rows]

## Sheet: dmr_M2_0_vs_1_CNT.NHB.vs.AD.NHB
Differentially methylated regions in NHB-AD patients compared to NHB-controls
#chrom	start	end	meanRatio_0	totalC_0	cSites_0	meanRatio_1	totalC_1	cSites_1	methDif_1-0	p_1_v_0	class_1_v_0
1	13643	13829	0.334	337	7	0.684	297	7	0.177	1.61e-17	strongHyper
1	22567	22899	0.339	182	7	0.812	168	7	0.242	1.05e-22	strongHyper
1	35080	35172	0.216	191	5	0.661	95	5	0.211	9.18e-13	strongHyper
1	132031	132276	0.294	142	7	0.829	89	7	0.222	7.8e-15	strongHyper
1	183597	184346	0.29	1269	16	0.674	718	16	0.237	4.91e-66	strongHyper
1	193092	193623	0.231	321	8	0.825	187	8	0.381	9.42e-41	strongHyper
1	205257	205758	0.161	379	10	0.645	162	10	0.241	1.97e-27	strongHyper
1	356081	356497	0.238	275	6	0.599	182	6	0.188	2.5e-12	strongHyper
1	488051	488287	0.247	137	8	0.812	120	8	0.244	1.01e-18	strongHyper
1	723121	723260	0.218	79	4	0.758	70	4	0.253	2.17e-11	strongHyper
1	794991	795465	0.324	161	9	0.735	157	9	0.152	1.17e-14	strongHyper
1	830824	830949	0.177	43	4	0.883	50	4	0.343	9.11e-12	strongHyper
1	844682	844922	0.864	141	9	0.454	113	9	-0.15	2.87e-11	strongHypo
1	903864	904137	0.239	154	10	0.673	140	10	0.132	1.87e-13	strongHyper
1	913059	913283	0.329	187	13	0.732	143	13	0.105	1.24e-12	strongHyper
1	930967	931641	0.488	159	13	0.849	156	13	0.103	8.14e-11	strongHyper
1	961440	961500	0.25	112	8	0.681	127	8	0.171	2.81e-12	strongHyper
1	993482	993517	0.264	41	5	0.839	73	5	0.196	2.82e-09	strongHyper
1	996956	997168	0.446	99	7	0.84	121	7	0.134	3.63e-09	strongHyper
1	1034788	1034835	0.198	62	5	0.639	74	5	0.11	7.18e-07	strongHyper
1	1126126	1126170	0.487	55	5	0.921	60	5	0.108	3.67e-07	strongHyper
1	1142522	1142661	0.428	99	9	0.874	117	9	0.13	6.54e-12	strongHyper
1	1165244	1165938	0.519	276	20	0.88	278	20	0.103	4.91e-24	strongHyper
1	1182018	1182320	0.43	173	17	0.884	224	17	0.139	1e-23	strongHyper
1	1218109	1218855	0.407	533	36	0.836	477	36	0.131	2.1e-44	strongHyper
1	1225295	1227011	0.444	1198	80	0.858	1030	80	0.129	2.29e-87	strongHyper
1	1229002	1229185	0.389	144	10	0.828	127	10	0.121	2.4e-13	strongHyper
1	1238403	1238600	0.243	167	12	0.669	187	12	0.136	4.57e-16	strongHyper
1	1258633	1258871	0.383	98	8	0.877	104	8	0.159	9.39e-14	strongHyper
1	1274876	1275364	0.313	246	18	0.714	226	18	0.111	2.83e-19	strongHyper
1	1291548	1292108	0.184	477	31	0.576	437	31	0.102	1.21e-32	strongHyper
1	1292894	1293010	0.35	105	11	0.805	143	11	0.106	2.49e-13	strongHyper
1	1299867	1300685	0.417	365	23	0.761	414	23	0.105	8.65e-23	strongHyper
1	1302515	1302916	0.303	160	13	0.724	198	13	0.107	1.83e-14	strongHyper
1	1309766	1310046	0.253	264	16	0.655	251	16	0.135	2.36e-20	strongHyper
1	1320524	1321080	0.329	146	16	0.716	292	16	0.104	2.41e-13	strongHyper
1	1332699	1334279	0.268	1223	92	0.772	1242	92	0.191	8.11e-141	strongHyper
1	1393594	1393700	0.301	65	6	0.891	69	6	0.22	3.75e-12	strongHyper
1	1402161	1402503	0.263	183	9	0.64	115	9	0.11	3.58e-11	strongHyper
1	1418048	1418389	0.451	298	20	0.859	309	20	0.118	5.57e-29	strongHyper
1	1452133	1452724	0.498	186	14	0.859	180	14	0.108	2.64e-13	strongHyper
1	1510924	1511240	0.0769	142	9	0.443	186	9	0.113	8e-15	strongHyper
1	1533649	1534098	0.333	171	14	0.743	183	14	0.104	2.93e-15	strongHyper
1	1536486	1536819	0.394	219	17	0.788	229	17	0.123	2.28e-20	strongHyper
1	1537798	1537873	0.401	106	9	0.833	116	9	0.122	5.99e-11	strongHyper
1	1544751	1544894	0.395	70	6	0.963	73	6	0.25	2.28e-13	strongHyper
1	1555593	1555697	0.459	60	5	0.919	58	5	0.126	4.29e-08	strongHyper
1	1562847	1563072	0.184	141	10	0.647	162	10	0.154	2.43e-15	strongHyper
1	1573298	1573409	0.26	90	8	0.778	103	8	0.165	6.59e-13	strongHyper
1	1616750	1617216	0.368	235	21	0.738	280	21	0.116	2.48e-19	strongHyper
1	1676002	1676956	0.465	509	44	0.913	571	44	0.136	3.72e-58	strongHyper
1	1739052	1739613	0.362	409	34	0.83	438	34	0.152	8.91e-46	strongHyper
1	1744511	1744765	0.201	97	7	0.616	86	7	0.151	3.49e-10	strongHyper
1	1793269	1793479	0.21	68	5	0.799	92	5	0.275	8.18e-14	strongHyper
1	1872330	1872578	0.302	80	6	0.75	72	6	0.157	3.25e-07	strongHyper
1	1873458	1874331	0.364	313	22	0.761	374	22	0.121	5.88e-26	strongHyper
1	1881694	1882230	0.352	148	8	0.82	135	8	0.181	4.76e-13	strongHyper
1	1892393	1892613	0.194	65	6	0.793	76	6	0.246	1.08e-12	strongHyper
1	1927869	1927980	0.513	105	8	0.975	73	8	0.122	1.13e-12	strongHyper
1	1928400	1928649	0.31	81	7	0.711	136	7	0.107	1.18e-09	strongHyper
1	1947433	1947896	0.366	204	18	0.867	224	18	0.162	1.56e-28	strongHyper
1	1956744	1956857	0.44	50	6	0.935	74	6	0.132	2.06e-09	strongHyper
1	1982891	1983096	0.356	137	14	0.82	144	14	0.107	1.87e-15	strongHyper
1	1985333	1985917	0.412	295	25	0.878	280	25	0.152	3.12e-35	strongHyper
1	2009443	2010137	0.314	183	15	0.727	172	15	0.104	2.12e-14	strongHyper
1	2015757	2016416	0.353	207	15	0.771	195	15	0.141	9.82e-18	strongHyper
1	2020431	2022176	0.249	711	54	0.664	706	54	0.134	3.29e-60	strongHyper
1	2022557	2023044	0.273	134	11	0.859	147	11	0.239	8.79e-23	strongHyper
1	2023563	2023958	0.328	181	12	0.897	172	12	0.25	3.6e-29	strongHyper
1	2024332	2025432	0.453	503	33	0.899	416	33	0.149	6.7e-50	strongHyper
1	2026271	2026405	0.516	169	11	0.785	182	11	0.103	1.74e-08	strongHyper
1	2027257	2028130	0.4	394	26	0.875	363	26	0.174	3.3e-43	strongHyper
1	2028708	2029570	0.456	390	31	0.862	364	31	0.102	3.82e-32	strongHyper
1	2030232	2030808	0.429	509	31	0.84	418	31	0.111	3.14e-31	strongHyper
1	2031613	2033223	0.326	630	48	0.749	677	48	0.136	1.49e-44	strongHyper
1	2034819	2035234	0.49	289	16	0.865	267	16	0.115	5.21e-18	strongHyper
1	2059676	2059767	0.453	60	6	0.925	57	6	0.115	5.2e-08	strongHyper
1	2060682	2061096	0.533	224	18	0.903	165	18	0.104	3.06e-15	strongHyper
1	2070045	2070445	0.481	169	12	0.968	179	12	0.2	1.62e-27	strongHyper
1	2075093	2075778	0.0888	628	32	0.433	499	32	0.105	1.89e-37	strongHyper
1	2076116	2076800	0.403	272	20	0.783	296	20	0.101	3.03e-21	strongHyper
1	2080100	2081265	0.513	714	47	0.96	608	47	0.195	6.22e-91	strongHyper
1	2081631	2082606	0.262	709	44	0.728	567	44	0.167	1.74e-64	strongHyper
1	2083050	2085737	0.358	1526	104	0.817	1509	104	0.156	1.84e-147	strongHyper
1	2086414	2087991	0.336	904	61	0.706	1075	61	0.132	7.59e-67	strongHyper
1	2089563	2089833	0.433	218	14	0.854	164	14	0.131	3.27e-17	strongHyper
1	2091514	2091987	0.211	362	21	0.594	242	21	0.103	1.14e-26	strongHyper
1	2093153	2095693	0.342	1283	100	0.842	1228	100	0.188	8.5e-145	strongHyper
1	2096028	2096622	0.476	397	27	0.885	366	27	0.127	2.4e-32	strongHyper
1	2100135	2100735	0.298	328	18	0.809	244	18	0.218	7.8e-35	strongHyper
1	2105856	2106437	0.368	198	14	0.851	233	14	0.195	4.12e-26	strongHyper
1	2107400	2107643	0.396	103	9	0.79	105	9	0.135	6.8e-10	strongHyper
1	2113341	2113668	0.395	102	8	0.94	89	8	0.21	6.85e-16	strongHyper
1	2115137	2115416	0.46	192	21	0.836	287	21	0.103	1.11e-19	strongHyper
1	2124495	2124674	0.261	106	8	0.871	97	8	0.276	2.48e-20	strongHyper
1	2127880	2128067	0.333	88	5	0.872	79	5	0.252	4.76e-13	strongHyper
1	2130809	2131655	0.517	370	27	0.905	363	27	0.145	1.11e-33	strongHyper
1	2135154	2135529	0.182	301	18	0.535	315	18	0.11	6.77e-19	strongHyper
1	2137673	2138223	0.106	282	17	0.624	272	17	0.231	1.24e-38	strongHyper
1	2140765	2141407	0.351	220	17	0.817	276	17	0.169	4.39e-25	strongHyper
1	2146061	2146183	0.425	123	9	0.932	79	9	0.146	9.57e-15	strongHyper
1	2152728	2153701	0.456	614	37	0.83	516	37	0.112	9.77e-43	strongHyper
1	2157297	2158017	0.479	224	18	0.865	300	18	0.101	1.03e-20	strongHyper
1	2166455	2166557	0.352	49	4	0.922	56	4	0.231	2.9e-09	strongHyper
1	2166900	2167023	0.388	74	5	0.943	76	5	0.254	5.03e-14	strongHyper
1	2168305	2169546	0.317	637	48	0.881	694	48	0.231	1.73e-105	strongHyper
1	2173597	2174183	0.544	302	31	0.869	502	31	0.108	1.19e-25	strongHyper
1	2177457	2178148	0.543	377	27	0.923	393	27	0.131	1.19e-33	strongHyper
1	2179199	2179396	0.489	134	6	0.928	84	6	0.175	8.36e-13	strongHyper
1	2183714	2184803	0.495	466	34	0.882	498	34	0.111	3.05e-40	strongHyper
1	2192081	2192113	0.338	71	4	0.851	52	4	0.201	1.71e-08	strongHyper
1	2199492	2199642	0.58	74	5	0.0672	100	5	-0.239	4.09e-13	strongHypo
1	2207735	2207895	0.79	130	10	0.424	153	10	-0.104	5.13e-11	strongHypo
1	2216490	2216896	0.373	48	5	0.864	68	5	0.136	3.66e-08	strongHyper
1	2235362	2236756	0.286	757	41	0.799	569	41	0.216	5.05e-79	strongHyper
1	2237974	2240227	0.287	1298	78	0.678	1187	78	0.121	4.23e-87	strongHyper
1	2240687	2241221	0.237	302	17	0.666	220	17	0.146	5.64e-26	strongHyper
1	2241552	2242718	0.381	718	38	0.754	649	38	0.122	6.83e-41	strongHyper
1	2243043	2244035	0.196	461	36	0.547	542	36	0.103	1.18e-29	strongHyper
1	2245177	2245542	0.488	163	9	0.869	132	9	0.136	3.11e-12	strongHyper
1	2246723	2247168	0.355	204	12	0.74	213	12	0.121	2.41e-13	strongHyper
1	2247821	2248028	0.0592	144	12	0.444	176	12	0.101	2.85e-16	strongHyper
1	2250061	2253021	0.3	1633	108	0.727	1525	108	0.141	1.72e-127	strongHyper
1	2253320	2255243	0.488	823	54	0.904	765	54	0.135	9.71e-78	strongHyper
1	2256422	2257056	0.397	315	22	0.794	340	22	0.137	2.24e-31	strongHyper
1	2258259	2258395	0.284	100	8	0.694	125	8	0.104	2e-10	strongHyper
1	2259250	2259678	0.291	143	10	0.701	171	10	0.146	1.33e-14	strongHyper
1	2264690	2265267	0.371	547	20	0.818	507	20	0.189	8.57e-32	strongHyper
1	2266275	2267029	0.412	285	19	0.81	416	19	0.141	1.73e-28	strongHyper
1	2267696	2274856	0.31	3097	225	0.708	3186	225	0.122	1.32e-218	strongHyper
1	2275169	2275801	0.375	545	33	0.784	427	33	0.132	3.87e-37	strongHyper
1	2276223	2276911	0.333	152	14	0.73	309	14	0.145	2.6e-13	strongHyper
1	2277700	2278832	0.5	452	31	0.877	377	31	0.129	9.22e-33	strongHyper
1	2282991	2285279	0.425	901	68	0.847	986	68	0.15	1.32e-91	strongHyper
1	2286209	2286972	0.371	272	19	0.796	247	19	0.113	2.57e-23	strongHyper
1	2288448	2289059	0.393	215	19	0.874	281	19	0.165	4.97e-32	strongHyper
1	2289393	2290222	0.468	228	17	0.779	240	17	0.109	1.74e-11	strongHyper
1	2291280	2292246	0.22	446	23	0.634	328	23	0.147	1.81e-28	strongHyper
1	2292853	2294863	0.321	1096	73	0.841	942	73	0.218	1.21e-130	strongHyper
1	2295185	2296028	0.398	357	20	0.868	283	20	0.185	1.15e-38	strongHyper
1	2296720	2297041	0.312	259	15	0.716	245	15	0.114	2.97e-22	strongHyper
1	2297716	2297813	0.354	59	5	0.926	50	5	0.211	7.32e-10	strongHyper
1	2298328	2299163	0.514	447	29	0.863	408	29	0.113	5.38e-30	strongHyper
1	2299575	2300625	0.324	479	29	0.653	457	29	0.1	6.94e-25	strongHyper
1	2301240	2301415	0.162	168	9	0.558	159	9	0.132	1.51e-13	strongHyper
1	2301963	2304745	0.318	2158	128	0.731	1898	128	0.13	2.5e-152	strongHyper
1	2305122	2305212	0.173	114	7	0.845	60	7	0.299	6.33e-18	strongHyper
1	2306607	2309477	0.398	2218	144	0.811	1949	144	0.133	6.04e-169	strongHyper
1	2310349	2310456	0.213	103	9	0.661	128	9	0.104	1.25e-11	strongHyper
1	2311786	2312800	0.275	399	22	0.651	418	22	0.111	1.72e-26	strongHyper
1	2313566	2313879	0.438	109	8	0.85	123	8	0.117	1.89e-10	strongHyper
1	2316026	2316401	0.374	140	10	0.726	145	10	0.111	8.92e-09	strongHyper
1	2316760	2317281	0.514	116	8	0.946	101	8	0.146	2.57e-13	strongHyper
1	2317674	2317902	0.551	166	15	0.931	194	15	0.122	1.62e-19	strongHyper
1	2326658	2326849	0.299	182	14	0.839	154	14	0.196	2.98e-25	strongHyper
1	2345255	2345408	0.458	78	6	0.917	110	6	0.166	1.42e-11	strongHyper
1	2351094	2351588	0.482	301	25	0.928	311	25	0.16	9.83e-36	strongHyper
1	2354838	2355014	0.949	99	6	0.443	67	6	-0.194	9.99e-14	strongHypo
1	2356261	2356713	0.474	210	15	0.902	182	15	0.135	5.98e-20	strongHyper
1	2372162	2373114	0.403	392	37	0.905	500	37	0.176	3.43e-63	strongHyper
1	2374975	2375933	0.35	416	29	0.813	435	29	0.171	5.39e-48	strongHyper
1	2376421	2377504	0.504	546	41	0.84	511	41	0.102	1.41e-28	strongHyper
1	2378283	2379558	0.317	628	44	0.808	575	44	0.177	5.11e-68	strongHyper
1	2379866	2380318	0.303	196	11	0.815	113	11	0.19	2.1e-17	strongHyper
1	2380854	2381633	0.289	503	33	0.797	397	33	0.202	5.09e-62	strongHyper
1	2383021	2384862	0.285	717	47	0.85	700	47	0.261	6.84e-111	strongHyper
1	2385233	2386810	0.347	754	49	0.822	716	49	0.177	2.84e-76	strongHyper
1	2445718	2445947	0.379	231	12	0.745	186	12	0.104	2.2e-15	strongHyper
1	2457796	2457975	0.5	78	6	0.951	81	6	0.148	4.48e-11	strongHyper
1	2458476	2458788	0.558	212	12	0.866	191	12	0.111	4.98e-11	strongHyper
1	2459788	2459879	0.0379	191	10	0.435	120	10	0.142	2.43e-18	strongHyper
1	2460801	2461635	0.21	354	22	0.605	278	22	0.118	1.2e-25	strongHyper
1	2465465	2465733	0.413	238	14	0.847	215	14	0.146	9.35e-21	strongHyper
1	2468370	2468768	0.18	215	13	0.542	226	13	0.114	2.74e-16	strongHyper
1	2469745	2469933	0.344	141	10	0.755	179	10	0.129	1.84e-15	strongHyper
1	2471299	2471897	0.519	288	17	0.887	231	17	0.111	2.47e-21	strongHyper
1	2473438	2473847	0.517	164	13	0.863	192	13	0.106	1.14e-12	strongHyper
1	2474794	2475148	0.282	192	13	0.753	226	13	0.178	4.55e-21	strongHyper
1	2481134	2481780	0.523	182	12	0.892	175	12	0.101	1.82e-14	strongHyper
1	2485900	2486070	0.5	117	8	0.906	106	8	0.124	1.69e-11	strongHyper
1	2491963	2492078	0.486	73	5	0.894	56	5	0.103	6.43e-07	strongHyper
1	2493201	2493673	0.203	316	23	0.624	322	23	0.139	6.25e-30	strongHyper
1	2494680	2495589	0.237	405	33	0.877	507	33	0.311	4.53e-93	strongHyper
1	2496225	2496453	0.532	112	8	0.965	94	8	0.156	6.65e-12	strongHyper
1	2501237	2501310	0.858	68	5	0.268	46	5	-0.242	4.49e-11	strongHypo
1	2504228	2504534	0.305	318	19	0.73	308	19	0.152	8.14e-25	strongHyper
1	2509540	2509925	0.452	215	15	0.922	229	15	0.191	9.68e-30	strongHyper
1	2547117	2547258	0.37	129	11	0.0325	212	11	-0.103	1.49e-15	strongHypo
1	2552346	2552395	0.379	65	5	0.927	55	5	0.209	2.54e-10	strongHyper
1	2641456	2641863	0.359	202	23	0.846	289	23	0.149	5.3e-30	strongHyper
1	2644370	2644471	0.302	69	6	0.876	57	6	0.215	6.75e-11	strongHyper
1	2811690	2811807	0.367	73	6	0.903	72	6	0.186	5.26e-11	strongHyper
1	2826167	2826459	0.473	129	12	0.905	162	12	0.153	6.97e-16	strongHyper
1	2829031	2829212	0.354	129	8	0.831	103	8	0.185	5.12e-13	strongHyper
1	2862018	2862345	0.414	130	11	0.887	152	11	0.171	1.23e-17	strongHyper
1	2875118	2875350	0.124	131	9	0.586	156	9	0.165	4.38e-15	strongHyper
1	2883088	2883397	0.257	238	15	0.674	306	15	0.15	1.86e-18	strongHyper
1	2911196	2911729	0.274	711	41	0.794	762	41	0.227	4.58e-92	strongHyper
1	2921695	2921781	0.401	98	5	0.756	118	5	0.122	1.9e-07	strongHyper
1	2928635	2929104	0.328	648	24	0.685	383	24	0.119	3.95e-30	strongHyper
1	2950247	2950520	0.267	147	11	0.675	176	11	0.145	2.85e-14	strongHyper
1	2968712	2968846	0.672	158	8	0.301	161	8	-0.121	1.16e-10	strongHypo
1	3031123	3031313	0.265	124	9	0.711	121	9	0.132	2.5e-12	strongHyper
1	3033538	3033943	0.455	185	10	0.854	222	10	0.166	2.73e-21	strongHyper
1	3062683	3063549	0.108	700	45	0.461	572	45	0.101	8.39e-46	strongHyper
1	3066423	3066508	0.181	72	5	0.729	78	5	0.228	7.26e-12	strongHyper
1	3101085	3101662	0.26	392	27	0.697	373	27	0.158	6.88e-33	strongHyper
1	3156202	3156305	0.32	77	5	0.881	75	5	0.253	9.2e-13	strongHyper
1	3211843	3211900	0.879	107	7	0.442	107	7	-0.145	9.06e-12	strongHypo
1	3215581	3215707	0.732	67	7	0.296	104	7	-0.121	2.87e-08	strongHypo
1	3217096	3217294	0.144	208	11	0.585	205	11	0.18	3.13e-22	strongHyper
1	3217809	3218120	0.153	242	15	0.507	244	15	0.101	2.65e-18	strongHyper
1	3219006	3219965	0.0988	791	47	0.454	842	47	0.107	9.11e-52	strongHyper
1	3222022	3222422	0.853	86	7	0.409	110	7	-0.15	8.91e-10	strongHypo
1	3244100	3244241	0.502	170	11	0.946	159	11	0.153	4.33e-21	strongHyper
1	3248471	3249140	0.27	317	22	0.649	244	22	0.104	5.72e-22	strongHyper
1	3263226	3263608	0.569	110	9	0.912	140	9	0.123	8.26e-11	strongHyper
1	3275004	3275345	0.453	169	12	0.882	199	12	0.14	2.72e-19	strongHyper
1	3315635	3316053	0.327	243	13	0.726	175	13	0.104	4.66e-15	strongHyper
1	3322262	3322482	0.843	184	9	0.484	100	9	-0.103	8.52e-10	strongHypo
1	3324423	3324580	0.43	64	6	0.881	99	6	0.146	9.9e-10	strongHyper
1	3346007	3346273	0.83	109	11	0.419	126	11	-0.113	1.96e-10	strongHypo
1	3373798	3373997	0.239	131	6	0.626	116	6	0.127	7.18e-11	strongHyper
1	3392943	3393301	0.891	128	11	0.459	164	11	-0.126	6.01e-16	strongHypo
1	3394596	3394758	0.363	93	8	0.77	126	8	0.129	3.73e-09	strongHyper
1	3494013	3495187	0.396	652	47	0.848	684	47	0.159	8.11e-72	strongHyper
1	3503820	3505269	0.345	580	41	0.783	473	41	0.136	2.14e-47	strongHyper
1	3523770	3525064	0.506	547	38	0.912	417	38	0.12	4.76e-43	strongHyper
1	3530052	3530289	0.293	225	11	0.855	160	11	0.263	2.2e-31	strongHyper
1	3590478	3590569	0.892	52	6	0.381	54	6	-0.111	8.82e-08	strongHypo
1	3653354	3653780	0.315	217	10	0.676	136	10	0.112	1.92e-09	strongHyper
1	3654589	3654909	0.442	83	7	0.905	106	7	0.156	2.34e-12	strongHyper
1	3668313	3668662	0.265	88	6	0.888	78	6	0.293	5.05e-18	strongHyper
1	3674067	3674618	0.27	235	18	0.86	198	18	0.239	4.31e-35	strongHyper
1	3692385	3693368	0.352	425	27	0.763	463	27	0.155	1e-34	strongHyper
1	3698126	3698344	0.315	97	7	0.798	95	7	0.158	5.77e-12	strongHyper
1	3703433	3703655	0.333	205	11	0.848	164	11	0.219	3.25e-24	strongHyper
1	3707593	3707630	0.837	56	5	0.399	59	5	-0.119	2.63e-06	strongHypo
1	3711226	3712046	0.273	296	23	0.761	299	23	0.167	6.71e-34	strongHyper
1	3718965	3720308	0.36	436	32	0.768	423	32	0.116	1.61e-31	strongHyper
1	3720894	3721290	0.445	183	11	0.806	214	11	0.112	3.17e-14	strongHyper
1	3755157	3755503	0.49	98	8	0.837	117	8	0.135	3.28e-07	strongHyper
1	3776863	3777882	0.278	244	19	0.868	251	19	0.256	5.44e-43	strongHyper
1	3778230	3779799	0.333	654	42	0.691	633	42	0.107	1.77e-37	strongHyper
1	3788697	3790114	0.372	491	43	0.834	652	43	0.145	5.02e-57	strongHyper
1	3800417	3800619	0.21	111	9	0.782	112	9	0.215	4.42e-18	strongHyper
1	3816102	3816827	0.357	300	24	0.855	213	24	0.13	4.4e-27	strongHyper
1	3820728	3822020	0.471	553	32	0.861	483	32	0.155	4.74e-43	strongHyper
1	3824609	3824821	0.553	69	6	0.932	96	6	0.129	1.62e-08	strongHyper
1	3858513	3859061	0.268	516	27	0.636	486	27	0.106	6.81e-29	strongHyper
1	3892783	3892981	0.0836	179	10	0.612	151	10	0.241	1.96e-25	strongHyper
1	3944268	3944632	0.364	167	14	0.766	142	14	0.104	3.06e-12	strongHyper
1	4010961	4011321	0.26	200	13	0.695	202	13	0.17	1.35e-16	strongHyper
1	4018501	4019536	0.249	536	40	0.684	583	40	0.13	3.61e-49	strongHyper
1	4033168	4033578	0.288	193	12	0.784	137	12	0.174	7.31e-22	strongHyper
1	4133010	4133366	0.428	104	10	0.871	97	10	0.108	2.61e-11	strongHyper
1	4161494	4161536	0.0222	47	5	0.638	58	5	0.24	3.89e-12	strongHyper
1	4256525	4256790	0.218	71	4	0.77	64	4	0.255	7.34e-11	strongHyper
1	4310068	4310113	0.284	47	4	0.877	67	4	0.283	1.89e-10	strongHyper
1	4367245	4367545	0.518	213	13	0.897	214	13	0.132	1.94e-18	strongHyper
1	4390010	4390077	0.48	60	4	0.975	44	4	0.176	1.42e-08	strongHyper
1	4425066	4425552	0.538	248	18	0.929	245	18	0.145	5.6e-24	strongHyper
1	4689098	4689602	0.423	216	17	0.832	147	17	0.108	2.11e-15	strongHyper
1	4716891	4717107	0.446	80	4	0.935	61	4	0.215	3.44e-10	strongHyper
1	4727970	4728106	0.411	81	5	0.894	81	5	0.199	6.69e-11	strongHyper
1	4775529	4776168	0.435	317	19	0.851	318	19	0.166	2.68e-29	strongHyper
1	4914473	4914700	0.415	73	6	0.873	91	6	0.144	1.89e-09	strongHyper
1	4931360	4931729	0.264	109	7	0.739	139	7	0.206	1.74e-14	strongHyper
1	4932620	4933022	0.335	225	9	0.755	135	9	0.142	2.85e-13	strongHyper
1	5109907	5110005	0.31	92	6	0.746	85	6	0.12	1.62e-08	strongHyper
1	5165763	5166012	0.85	84	6	0.415	91	6	-0.162	1.24e-09	strongHypo
1	5221342	5221757	0.342	139	6	0.823	132	6	0.233	1.39e-16	strongHyper
1	5234460	5234615	0.233	61	4	0.95	43	4	0.372	5.73e-14	strongHyper
1	5239833	5240301	0.234	180	8	0.595	140	8	0.128	2.89e-12	strongHyper
1	5265433	5265894	0.203	164	11	0.714	132	11	0.183	1.13e-17	strongHyper
1	5402336	5402677	0.343	104	6	0.92	90	6	0.279	9.78e-18	strongHyper
1	5424919	5425552	0.824	249	17	0.433	282	17	-0.11	9e-21	strongHypo
1	5448469	5448707	0.286	121	6	0.851	88	6	0.272	5.42e-17	strongHyper
1	5456315	5456642	0.237	121	7	0.77	97	7	0.221	1.24e-13	strongHyper
1	5473035	5473279	0.345	92	8	0.87	122	8	0.195	1.42e-16	strongHyper
1	5479798	5480405	0.454	418	24	0.838	337	24	0.1	8.82e-28	strongHyper
1	5497628	5497711	0.361	77	6	0.841	83	6	0.171	4.14e-10	strongHyper
1	5498284	5498535	0.332	96	5	0.777	83	5	0.155	3.58e-09	strongHyper
1	5501676	5501978	0.247	240	14	0.895	154	14	0.31	1.01e-39	strongHyper
1	5502870	5503204	0.273	83	5	0.857	99	5	0.296	5.19e-16	strongHyper
1	5571759	5572251	0.177	204	13	0.68	222	13	0.208	7.91e-28	strongHyper
1	5661526	5661934	0.188	267	14	0.579	185	14	0.118	1.95e-18	strongHyper
1	5725250	5725443	0.189	127	8	0.625	114	8	0.146	8.24e-14	strongHyper
1	5739098	5739329	0.3	103	7	0.853	95	7	0.229	4.72e-16	strongHyper
1	5745434	5745554	0.00621	131	7	0.343	112	7	0.118	7.12e-14	strongHyper
1	5759437	5759623	0.401	79	7	0.9	93	7	0.184	3.38e-12	strongHyper
1	5766004	5766242	0.359	83	5	0.781	111	5	0.174	1.51e-08	strongHyper
1	5814413	5814614	0.369	117	11	0.865	115	11	0.172	1.35e-15	strongHyper
1	5857705	5857776	0.879	49	4	0.33	45	4	-0.192	4.96e-08	strongHypo
1	5884170	5884439	0.53	162	10	0.918	161	10	0.138	6.67e-16	strongHyper
1	5909348	5909902	0.214	186	13	0.943	211	13	0.432	5.46e-58	strongHyper
1	5943640	5943924	0.461	141	6	0.842	81	6	0.15	6.14e-09	strongHyper
1	5951889	5952159	0.551	189	11	0.924	138	11	0.104	7.99e-15	strongHyper
1	5967760	5968108	0.346	265	13	0.701	160	13	0.129	1.24e-11	strongHyper
1	5986126	5986257	0.486	113	7	0.912	107	7	0.174	2.79e-12	strongHyper
1	5994723	5994890	0.375	109	7	0.752	137	7	0.11	3.23e-09	strongHyper
1	6071826	6071925	0.229	160	11	0.861	141	11	0.287	3.15e-30	strongHyper
1	6098630	6098763	0.363	86	6	0.872	84	6	0.189	1.17e-11	strongHyper
1	6101048	6101130	0.625	78	5	0.0641	56	5	-0.225	1.94e-11	strongHypo
1	6138458	6138648	0.699	118	7	0.281	105	7	-0.149	6.83e-11	strongHypo
1	6148658	6149119	0.418	488	41	0.0402	540	41	-0.103	2.74e-52	strongHypo
1	6163028	6163308	0.261	74	6	0.809	94	6	0.22	4.52e-13	strongHyper
1	6253983	6254066	0.309	128	8	0.857	159	8	0.265	1.28e-21	strongHyper
1	6276302	6276422	0.792	78	7	0.283	83	7	-0.186	1.17e-10	strongHypo
1	6285014	6285758	0.376	286	16	0.842	245	16	0.186	6.51e-28	strongHyper
1	6302708	6303293	0.273	224	17	0.809	208	17	0.205	3.36e-28	strongHyper
1	6334272	6334700	0.324	140	11	0.841	142	11	0.171	2.62e-17	strongHyper
1	6335759	6335943	0.126	93	5	0.595	82	5	0.19	6.23e-11	strongHyper
1	6344956	6345127	0.434	89	6	0.914	82	6	0.173	1.64e-11	strongHyper
1	6385640	6386235	0.173	199	16	0.516	221	16	0.116	1.5e-11	strongHyper
1	6390297	6390535	0.505	225	9	0.828	246	9	0.125	9.93e-08	strongHyper
1	6427630	6428283	0.485	219	15	0.796	256	15	0.11	1.84e-12	strongHyper
1	6436725	6437068	0.232	73	5	0.658	79	5	0.132	6.47e-07	strongHyper
1	6460062	6460182	0.652	143	10	0.235	116	10	-0.118	3.72e-11	strongHypo
1	6462098	6462536	0.541	103	7	0.907	114	7	0.127	7.99e-10	strongHyper
1	6482896	6483522	0.254	198	14	0.887	216	14	0.313	1.66e-41	strongHyper
1	6494816	6495330	0.27	96	7	0.649	106	7	0.109	3.4e-07	strongHyper
1	6506003	6506079	0.401	86	7	0.89	68	7	0.136	1.17e-10	strongHyper
1	6508027	6508942	0.337	275	18	0.77	250	18	0.148	1.73e-25	strongHyper
1	6585033	6585678	0.492	197	15	0.843	224	15	0.11	1.96e-15	strongHyper
1	6586003	6586390	0.522	134	8	0.887	153	8	0.13	4.04e-11	strongHyper
1	6597583	6598075	0.363	145	10	0.751	185	10	0.115	8.78e-12	strongHyper
1	6657263	6657362	0.411	68	4	0.915	49	4	0.198	3.2e-09	strongHyper
1	6922616	6922992	0.0799	142	9	0.44	176	9	0.107	1.42e-14	strongHyper
1	6935611	6935854	0.5	96	7	0.0835	122	7	-0.14	9.27e-12	strongHypo
1	6949529	6949860	0.42	115	6	0.914	74	6	0.231	6.22e-14	strongHyper
1	6950520	6950910	0.387	119	7	0.843	103	7	0.171	4.2e-11	strongHyper
1	6984692	6985412	0.206	343	20	0.566	314	20	0.103	9.66e-21	strongHyper
1	7011034	7011152	0.301	100	5	0.794	92	5	0.216	4.29e-12	strongHyper
1	7014070	7014257	0.292	116	7	0.815	106	7	0.211	1.35e-14	strongHyper
1	7060458	7061402	0.265	582	37	0.772	530	37	0.206	3.36e-61	strongHyper
1	7069927	7070112	0.596	200	14	0.125	243	14	-0.18	7.89e-25	strongHypo
1	7085555	7085749	0.347	88	5	0.936	73	5	0.299	4.99e-16	strongHyper
1	7172784	7173535	0.263	336	23	0.725	349	23	0.152	6.86e-34	strongHyper
1	7219111	7219271	0.292	125	7	0.748	68	7	0.125	1.26e-08	strongHyper
1	7230607	7231092	0.537	140	10	0.95	112	10	0.1	1.08e-14	strongHyper
1	7248005	7248436	0.662	251	13	0.309	282	13	-0.114	3.24e-16	strongHypo
1	7265872	7266562	0.286	226	11	0.746	149	11	0.166	1.81e-17	strongHyper
1	7293045	7294058	0.303	367	21	0.777	343	21	0.192	2.11e-38	strongHyper
1	7313460	7313521	0.816	37	4	0.322	87	4	-0.149	5.49e-07	strongHypo
1	7348218	7348452	0.267	140	8	0.801	102	8	0.223	4.87e-17	strongHyper
1	7379697	7379953	0.828	108	10	0.355	160	10	-0.143	4.23e-13	strongHypo
1	7388246	7388585	0.209	231	13	0.643	168	13	0.16	4.24e-22	strongHyper
1	7455216	7456084	0.144	532	32	0.548	648	32	0.136	3.69e-50	strongHyper
1	7456555	7456983	0.353	189	14	0.828	169	14	0.166	1.37e-22	strongHyper
1	7478964	7479201	0.662	135	8	0.23	122	8	-0.154	7.12e-12	strongHypo
1	7509292	7509444	0.902	82	6	0.474	108	6	-0.17	1.46e-09	strongHypo
1	7539662	7539860	0.392	59	4	0.885	81	4	0.208	4.03e-10	strongHyper
1	7543557	7543660	0.853	60	4	0.385	82	4	-0.18	2.34e-08	strongHypo
1	7557823	7558252	0.29	230	18	0.877	268	18	0.255	8.12e-43	strongHyper
1	7574637	7574706	0.0716	139	7	0.489	113	7	0.161	3.15e-14	strongHyper
1	7580551	7580671	0.339	75	5	0.884	48	5	0.186	4.01e-09	strongHyper
1	7581972	7582093	0.236	138	8	0.744	133	8	0.208	3e-16	strongHyper
1	7616262	7616559	0.506	163	9	0.156	176	9	-0.142	3.41e-12	strongHypo
1	7628501	7629543	0.338	262	16	0.873	242	16	0.227	3.22e-38	strongHyper
1	7633223	7634296	0.416	463	30	0.9	359	30	0.188	6.81e-46	strongHyper
1	7637124	7637670	0.338	338	18	0.851	268	18	0.227	6.23e-39	strongHyper
1	7659638	7659851	0.359	77	5	0.833	96	5	0.183	2.62e-10	strongHyper
1	7784772	7785133	0.111	446	24	0.556	314	24	0.158	4.2e-40	strongHyper
1	7809939	7810009	0.463	67	5	0.95	76	5	0.191	6.65e-11	strongHyper
1	8094497	8094537	0.393	70	4	0.91	57	4	0.219	1.04e-09	strongHyper
1	8117067	8117532	0.877	70	8	0.266	85	8	-0.214	2.96e-15	strongHypo
1	8162094	8162814	0.341	138	10	0.905	125	10	0.239	1.51e-24	strongHyper
1	8170134	8170495	0.31	107	8	0.767	99	8	0.15	6.03e-12	strongHyper
1	8197926	8198179	0.251	112	9	0.756	88	9	0.159	3.31e-12	strongHyper
1	8201934	8202406	0.374	230	14	0.838	198	14	0.178	8.31e-21	strongHyper
1	8204638	8205081	0.929	69	4	0.409	57	4	-0.226	3.76e-10	strongHypo
1	8312266	8313071	0.413	254	16	0.805	269	16	0.104	3.38e-17	strongHyper
1	8329399	8329812	0.311	238	14	0.828	174	14	0.203	4.09e-28	strongHyper
1	8345690	8346066	0.454	177	11	0.945	168	11	0.217	2.21e-23	strongHyper
1	8356201	8356852	0.504	260	22	0.892	334	22	0.151	8.24e-26	strongHyper
1	8358300	8358329	0.575	40	4	0.982	56	4	0.112	3.72e-07	strongHyper
1	8359040	8359691	0.33	256	20	0.853	269	20	0.206	3.29e-34	strongHyper
1	8366384	8366616	0.3	77	6	0.8	96	6	0.179	7.73e-12	strongHyper
1	8379886	8380051	0.506	95	5	0.946	101	5	0.197	4.21e-12	strongHyper
1	8382399	8382442	0.0312	72	4	0.461	67	4	0.179	5.27e-10	strongHyper
1	8462400	8462674	0.375	170	10	0.744	158	10	0.121	3.95e-11	strongHyper
1	8463476	8464136	0.695	157	9	0.323	154	9	-0.136	2.55e-12	strongHypo
1	8479607	8479778	0.305	63	4	0.895	61	4	0.283	2.63e-12	strongHyper
1	8848579	8848785	0.106	102	7	0.489	86	7	0.127	1.31e-09	strongHyper
1	8916082	8916420	0.526	146	9	0.914	137	9	0.113	1.89e-12	strongHyper
1	9031797	9032476	0.371	190	15	0.894	239	15	0.205	2.74e-30	strongHyper
1	9188663	9188943	0.498	131	8	0.93	116	8	0.155	1.99e-14	strongHyper
1	9264205	9264279	0.358	85	9	0.806	114	9	0.115	2.51e-10	strongHyper
1	9268839	9270079	0.441	481	34	0.839	526	34	0.14	2.68e-43	strongHyper
1	9282027	9282130	0.305	90	5	0.736	53	5	0.119	2.11e-06	strongHyper
1	9340545	9340634	0.803	55	4	0.317	61	4	-0.184	1.21e-07	strongHypo
1	9422475	9423157	0.42	261	19	0.866	262	19	0.141	3.1e-29	strongHyper
1	9426431	9426480	0.95	41	4	0.423	76	4	-0.209	3e-09	strongHypo
1	9475216	9475496	0.311	122	10	0.792	139	10	0.155	6.64e-14	strongHyper
1	9481113	9481482	0.176	68	7	0.666	121	7	0.145	5.33e-10	strongHyper
1	9555570	9555810	0.303	93	6	0.785	100	6	0.183	5.13e-12	strongHyper
1	9606419	9606663	0.393	201	14	0.832	178	14	0.136	1.17e-20	strongHyper
1	9607261	9607388	0.276	114	7	0.655	98	7	0.104	2.67e-07	strongHyper
1	9727232	9727462	0.376	162	13	0.819	171	13	0.135	2.63e-16	strongHyper
1	9728458	9728587	0.242	78	6	0.726	76	6	0.144	3.23e-09	strongHyper
1	9737671	9737924	0.4	98	6	0.834	84	6	0.186	8.59e-11	strongHyper
1	9748547	9748649	0.43	40	4	0.919	47	4	0.14	1.25e-06	strongHyper
1	9749556	9749981	0.434	183	12	0.827	190	12	0.131	7.93e-16	strongHyper
1	9751454	9751657	0.38	124	12	0.852	101	12	0.1	5.23e-13	strongHyper
1	9753166	9753617	0.24	184	12	0.62	190	12	0.122	6.44e-14	strongHyper
1	9762743	9762929	0.483	78	8	0.96	90	8	0.174	4.23e-13	strongHyper
1	9779086	9779295	0.211	51	5	0.763	81	5	0.199	2.4e-10	strongHyper
1	9780012	9781137	0.304	241	19	0.765	305	19	0.14	9.03e-27	strongHyper
1	9783713	9783862	0.481	66	5	0.902	92	5	0.157	6.93e-09	strongHyper
1	9794368	9794568	0.274	71	5	0.856	55	5	0.222	8.98e-10	strongHyper
1	9796543	9796782	0.442	166	9	0.862	112	9	0.108	1.85e-12	strongHyper
1	9797823	9798085	0.327	96	9	0.867	144	9	0.209	1.09e-16	strongHyper
1	9807211	9807653	0.425	123	10	0.829	154	10	0.101	2.01e-13	strongHyper
1	9808334	9809302	0.467	277	18	0.828	270	18	0.116	2.88e-17	strongHyper
1	9811864	9812092	0.386	91	5	0.887	79	5	0.213	2.08e-11	strongHyper
1	9816905	9817095	0.498	129	7	0.885	104	7	0.127	6.01e-10	strongHyper
1	9819650	9819868	0.216	122	7	0.825	115	7	0.314	3.27e-22	strongHyper
1	9821192	9821628	0.394	178	11	0.861	212	11	0.175	2.71e-22	strongHyper
1	9836250	9836912	0.355	171	11	0.72	164	11	0.111	6.65e-11	strongHyper
1	9842524	9842908	0.308	134	6	0.732	100	6	0.191	2.19e-11	strongHyper
1	9860863	9861504	0.292	150	8	0.765	131	8	0.17	2.44e-15	strongHyper
1	9862371	9862779	0.427	117	7	0.909	120	7	0.202	3.17e-16	strongHyper
1	9866697	9866969	0.38	82	6	0.892	59	6	0.155	4.29e-09	strongHyper
1	9871779	9872768	0.382	324	22	0.86	366	22	0.184	8.79e-41	strongHyper
1	9886394	9886481	0.172	60	5	0.559	78	5	0.108	3.91e-06	strongHyper
1	9888465	9888967	0.515	187	14	0.916	217	14	0.121	4.92e-20	strongHyper
1	9901693	9902286	0.179	186	12	0.696	224	12	0.228	2.32e-27	strongHyper
1	10179131	10179598	0.19	291	17	0.572	270	17	0.144	1.57e-18	strongHyper
1	10198211	10198718	0.397	192	11	0.907	116	11	0.179	1.78e-20	strongHyper
1	10200669	10201823	0.346	287	19	0.867	304	19	0.212	4.46e-38	strongHyper
1	10220700	10220815	0.441	63	4	0.953	42	4	0.183	2.11e-08	strongHyper
1	10267237	10267456	0.393	177	11	0.819	195	11	0.139	1.62e-15	strongHyper
1	10540528	10541786	0.312	573	35	0.849	503	35	0.239	6.19e-68	strongHyper
1	10612477	10613078	0.435	180	11	0.881	183	11	0.179	1.51e-18	strongHyper
1	10638759	10638949	0.594	61	8	0.108	150	8	-0.142	3.68e-12	strongHypo
1	10640152	10640591	0.154	269	16	0.572	206	16	0.134	1.27e-19	strongHyper
1	10642448	10643220	0.454	397	37	0.913	402	37	0.169	3.17e-50	strongHyper
1	10658250	10658846	0.359	369	23	0.892	297	23	0.228	5.36e-48	strongHyper
1	10682586	10683160	0.395	232	14	0.912	223	14	0.227	1.07e-33	strongHyper
1	10683583	10683761	0.44	128	9	0.93	129	9	0.182	1.12e-18	strongHyper
1	10713639	10713897	0.503	92	6	0.925	127	6	0.17	1.71e-12	strongHyper
1	10714380	10714691	0.0899	198	13	0.567	181	13	0.172	1.46e-24	strongHyper
1	10726381	10727075	0.323	293	21	0.756	242	21	0.118	1.55e-22	strongHyper
1	10727737	10728021	0.127	187	11	0.553	140	11	0.135	4.67e-17	strongHyper
1	10751693	10752041	0.116	108	7	0.519	98	7	0.128	1.53e-09	strongHyper
1	10756318	10756725	0.38	231	15	0.818	227	15	0.148	1.27e-22	strongHyper
1	10781198	10781487	0.359	125	6	0.856	90	6	0.21	4.78e-14	strongHyper
1	10787295	10788471	0.274	436	34	0.691	494	34	0.107	6.43e-35	strongHyper
1	10789601	10790073	0.383	96	9	0.771	137	9	0.119	1.46e-08	strongHyper
1	10863150	10863309	0.249	92	7	0.799	56	7	0.173	2.08e-11	strongHyper
1	10867899	10867962	0.0725	83	5	0.515	66	5	0.16	1.31e-09	strongHyper
1	10947973	10948643	0.463	307	23	0.936	296	23	0.177	6.65e-41	strongHyper
1	10950427	10950564	0.409	65	4	0.94	84	4	0.268	8.79e-13	strongHyper
1	11145745	11145972	0.476	72	4	0.889	80	4	0.156	4.88e-07	strongHyper
1	11160998	11161171	0.5	93	7	0.915	114	7	0.145	1.81e-12	strongHyper
1	11178216	11178490	0.128	107	6	0.587	91	6	0.169	1.97e-13	strongHyper
1	11193463	11193840	0.446	173	12	0.832	182	12	0.133	3.48e-15	strongHyper
1	11199596	11200032	0.276	99	6	0.831	124	6	0.28	5.68e-16	strongHyper
1	11204514	11204996	0.254	139	10	0.927	115	10	0.33	1.28e-28	strongHyper
1	11237835	11238011	0.479	84	7	0.952	88	7	0.18	1.08e-11	strongHyper
1	11324713	11324848	0.164	174	8	0.663	111	8	0.21	1.54e-17	strongHyper
1	11350518	11350539	0.865	59	5	0.403	67	5	-0.134	6.83e-08	strongHypo
1	11375346	11375997	0.435	192	15	0.844	284	15	0.141	3.28e-21	strongHyper
1	11376637	11377025	0.209	92	6	0.793	101	6	0.281	1.15e-16	strongHyper
1	11377410	11377448	0.365	62	4	0.935	42	4	0.231	1.37e-09	strongHyper
1	11391710	11392234	0.181	216	13	0.679	161	13	0.192	3e-23	strongHyper
1	11396867	11397993	0.291	379	29	0.769	329	29	0.174	4.6e-38	strongHyper
1	11412689	11413415	0.514	357	26	0.858	354	26	0.12	8.33e-25	strongHyper
1	11463226	11463478	0.232	66	4	0.778	65	4	0.239	1.15e-10	strongHyper
1	11466369	11467108	0.374	156	8	0.834	158	8	0.211	1.17e-14	strongHyper
1	11653180	11653374	0.376	100	8	0.806	129	8	0.133	1.69e-11	strongHyper
1	11655679	11656182	0.405	345	21	0.766	327	21	0.103	7.13e-24	strongHyper
1	11658801	11658876	0.325	83	6	0.793	54	6	0.13	8.47e-08	strongHyper
1	11693477	11693668	0.0736	53	5	0.588	90	5	0.192	2.21e-10	strongHyper
1	11704189	11704386	0.241	113	8	0.672	127	8	0.144	1.03e-11	strongHyper
1	11707661	11707748	0.303	56	4	0.801	50	4	0.163	2.88e-07	strongHyper
1	11714403	11716015	0.362	506	36	0.811	576	36	0.187	1.19e-51	strongHyper
1	11752144	11752212	0.411	59	4	0.958	48	4	0.233	4.96e-10	strongHyper
1	11794980	11795333	0.345	145	12	0.891	170	12	0.237	3.74e-25	strongHyper
1	11848509	11848741	0.723	117	9	0.322	128	9	-0.111	2.59e-09	strongHypo
1	11874073	11874241	0.371	110	7	0.824	91	7	0.121	3.95e-09	strongHyper
1	11878648	11879000	0.274	158	14	0.897	231	14	0.288	6.22e-36	strongHyper
1	11920662	11920736	0.0425	63	4	0.53	82	4	0.225	1.62e-10	strongHyper
1	11921243	11921314	0.294	43	4	0.808	53	4	0.175	4.99e-07	strongHyper
1	11922624	11923938	0.482	561	44	0.844	561	44	0.113	5.15e-51	strongHyper
1	11943420	11944103	0.36	219	14	0.829	197	14	0.158	2.6e-23	strongHyper
1	11951842	11951982	0.386	120	7	0.776	145	7	0.131	3.44e-10	strongHyper
1	11996157	11996510	0.305	99	7	0.685	145	7	0.146	1.2e-08	strongHyper
1	12009633	12009853	0.403	65	6	0.945	105	6	0.241	1.17e-12	strongHyper
1	12013052	12013281	0.374	89	6	0.793	133	6	0.144	1.83e-08	strongHyper
1	12141496	12141597	0.406	62	6	0.902	69	6	0.143	1.23e-09	strongHyper
1	12143726	12143925	0.708	157	10	0.297	150	10	-0.124	7.69e-13	strongHypo
1	12198195	12198405	0.51	132	9	0.914	105	9	0.103	7.7e-12	strongHyper
1	12215636	12216018	0.453	153	9	0.867	136	9	0.171	9.54e-14	strongHyper
1	12310045	12310539	0.918	71	5	0.528	79	5	-0.112	7.74e-08	strongHypo
1	12549127	12549696	0.285	401	28	0.78	286	28	0.157	3.89e-34	strongHyper
1	12550564	12550658	0.453	94	6	0.964	79	6	0.22	9.39e-14	strongHyper
1	12561257	12561529	0.355	91	5	0.903	60	5	0.229	2.53e-12	strongHyper
1	13279293	13279422	0.404	99	4	0.903	70	4	0.244	1.64e-11	strongHyper
1	13521037	13521515	0.259	333	17	0.934	211	17	0.366	2.12e-58	strongHyper
1	13782126	13782806	0.744	336	21	0.34	413	21	-0.16	3.23e-27	strongHypo
1	13808826	13809922	0.361	656	30	0.827	440	30	0.202	3.34e-53	strongHyper
1	14108670	14109034	0.136	145	9	0.574	179	9	0.157	6.83e-15	strongHyper
1	14141375	14141453	0.27	76	4	0.687	93	4	0.164	9.95e-08	strongHyper
1	14301234	14301576	0.363	165	9	0.846	130	9	0.197	1.78e-17	strongHyper
1	14366952	14367085	0.101	77	4	0.469	84	4	0.133	1.09e-06	strongHyper
1	14392336	14392740	0.39	152	10	0.881	114	10	0.172	9.18e-18	strongHyper
1	14601643	14601870	0.226	99	4	0.659	94	4	0.19	1.94e-09	strongHyper
1	14614705	14615067	0.23	149	7	0.767	164	7	0.287	6.63e-23	strongHyper
1	14637971	14638255	0.525	91	7	0.903	85	7	0.171	3.67e-06	strongHyper
1	14660802	14660986	0.638	106	5	0.266	86	5	-0.123	2.79e-07	strongHypo
1	14698262	14698679	0.275	138	11	0.872	179	11	0.291	5.01e-27	strongHyper
1	14711628	14712051	0.557	218	11	0.96	154	11	0.136	2.26e-20	strongHyper
1	14715191	14715628	0.273	175	11	0.675	195	11	0.113	3.63e-13	strongHyper
1	14718146	14718790	0.395	245	16	0.866	294	16	0.232	1.3e-32	strongHyper
1	14726283	14726442	0.454	87	7	0.931	98	7	0.161	9.75e-13	strongHyper
1	14740081	14740304	0.271	137	7	0.731	122	7	0.179	9.11e-14	strongHyper
1	14759173	14759302	0.19	139	7	0.679	104	7	0.197	1.18e-14	strongHyper
1	14786410	14786669	0.377	141	7	0.788	104	7	0.15	1.36e-11	strongHyper
1	14787632	14787842	0.558	66	6	0.989	67	6	0.114	2.06e-10	strongHyper
1	14788436	14788809	0.468	145	8	0.865	109	8	0.105	1.41e-11	strongHyper
1	14803279	14803792	0.387	272	17	0.893	263	17	0.208	2.78e-36	strongHyper
1	14811411	14811667	0.793	97	5	0.343	91	5	-0.183	7.45e-10	strongHypo
1	14851907	14852807	0.345	232	18	0.773	271	18	0.146	3.6e-25	strongHyper
1	14899972	14900127	0.135	75	5	0.682	103	5	0.266	6.07e-13	strongHyper
1	14903290	14903381	0.283	46	4	0.853	67	4	0.24	9.69e-10	strongHyper
1	14913770	14914134	0.387	199	11	0.84	172	11	0.166	8.09e-19	strongHyper
1	14926671	14927530	0.295	317	16	0.66	287	16	0.116	2.83e-20	strongHyper
1	14929774	14930623	0.298	311	19	0.709	349	19	0.133	3.62e-28	strongHyper
1	14931995	14932299	0.443	188	14	0.877	145	14	0.121	3.1e-17	strongHyper
1	14957714	14957879	0.528	92	8	0.952	122	8	0.128	7.71e-14	strongHyper
1	14958618	14958931	0.472	173	13	0.82	196	13	0.119	2.9e-12	strongHyper
1	14960733	14960885	0.571	102	7	0.962	102	7	0.134	9.64e-12	strongHyper
1	14982645	14983059	0.51	234	12	0.884	220	12	0.145	1.81e-19	strongHyper
1	14983364	14983490	0.324	105	6	0.789	87	6	0.174	5.61e-12	strongHyper
1	14987750	14987857	0.586	79	5	0.965	53	5	0.111	4.93e-07	strongHyper
1	14991795	14992201	0.448	95	8	0.901	145	8	0.177	3.04e-15	strongHyper
1	14994778	14995603	0.317	222	16	0.703	293	16	0.123	5.67e-22	strongHyper
1	14996106	14996790	0.302	265	19	0.74	296	19	0.152	2.26e-24	strongHyper
1	14999085	14999286	0.427	90	4	0.969	62	4	0.282	1.32e-13	strongHyper
1	15004716	15005907	0.379	384	22	0.784	307	22	0.129	1.56e-26	strongHyper
1	15007755	15007956	0.169	89	6	0.642	75	6	0.158	1.77e-10	strongHyper
1	15012896	15013953	0.484	398	24	0.871	411	24	0.111	1.2e-32	strongHyper
1	15015783	15016184	0.442	157	12	0.916	138	12	0.191	7.93e-20	strongHyper
1	15021664	15022178	0.486	122	10	0.921	122	10	0.128	6.24e-13	strongHyper
1	15043832	15044529	0.417	309	24	0.87	342	24	0.135	5.52e-35	strongHyper
1	15051022	15051204	0.439	127	9	0.888	144	9	0.163	6.81e-16	strongHyper
1	15052811	15053265	0.487	156	10	0.945	154	10	0.203	3.04e-23	strongHyper
1	15063759	15064018	0.58	115	8	0.904	81	8	0.107	6.39e-08	strongHyper
1	15078464	15078774	0.503	113	9	0.924	133	9	0.132	2.33e-12	strongHyper
1	15090389	15090831	0.241	243	15	0.637	265	15	0.105	8.65e-19	strongHyper
1	15104093	15104304	0.49	102	6	0.929	82	6	0.146	4.57e-11	strongHyper
1	15116202	15117299	0.329	308	19	0.834	375	19	0.25	1.99e-40	strongHyper
1	15139732	15140226	0.329	235	13	0.762	194	13	0.143	7.95e-24	strongHyper
1	15141566	15141905	0.339	193	10	0.762	170	10	0.153	4.47e-16	strongHyper
1	15148561	15148680	0.432	50	4	0.907	63	4	0.166	9.11e-08	strongHyper
1	15158112	15158296	0.287	123	6	0.772	128	6	0.231	8.89e-14	strongHyper
1	15198742	15199015	0.36	112	7	0.805	87	7	0.116	1.7e-10	strongHyper
1	15205560	15206081	0.338	196	11	0.668	185	11	0.108	1.54e-10	strongHyper
1	15215287	15215510	0.446	163	13	0.863	139	13	0.122	7.61e-15	strongHyper
1	15261362	15261514	0.848	106	9	0.391	104	9	-0.113	7.07e-12	strongHypo
1	15282991	15283433	0.337	126	7	0.884	82	7	0.241	2.39e-14	strongHyper
1	15305156	15305457	0.338	88	6	0.74	126	6	0.14	3.87e-07	strongHyper
1	15326648	15327117	0.254	250	20	0.677	251	20	0.128	2.08e-19	strongHyper
1	15329392	15329788	0.109	222	12	0.504	186	12	0.154	1.39e-18	strongHyper
1	15370507	15370953	0.174	202	10	0.565	152	10	0.123	3.06e-14	strongHyper
1	15382541	15383378	0.38	448	26	0.909	339	26	0.224	4.98e-60	strongHyper
1	15401489	15402207	0.354	157	9	0.841	140	9	0.201	7.91e-20	strongHyper
1	15426881	15426907	0.391	53	4	0.929	44	4	0.204	1.61e-08	strongHyper
1	15441992	15442042	0.334	45	4	0.841	62	4	0.176	1.8e-07	strongHyper
1	15469659	15470059	0.23	124	8	0.682	138	8	0.18	4.78e-12	strongHyper
1	15500012	15500329	0.501	65	6	0.963	73	6	0.134	4.19e-10	strongHyper
1	15505788	15506038	0.484	112	6	0.969	102	6	0.224	5.8e-18	strongHyper
1	15681134	15681514	0.361	53	4	0.869	68	4	0.199	7.14e-09	strongHyper
1	15705059	15705643	0.502	209	16	0.877	247	16	0.1	2.72e-19	strongHyper
1	15712065	15712382	0.115	83	6	0.695	73	6	0.244	4.06e-14	strongHyper
1	15723676	15724207	0.342	134	12	0.925	134	12	0.232	2.23e-24	strongHyper
1	15731960	15732789	0.387	380	25	0.88	284	25	0.162	5.96e-40	strongHyper
1	15733310	15733596	0.32	140	8	0.765	81	8	0.115	4.18e-10	strongHyper
1	15765539	15765676	0.293	79	5	0.77	100	5	0.185	1.15e-10	strongHyper
1	15786496	15786858	0.232	99	9	0.717	100	9	0.116	3.2e-11	strongHyper
1	15861201	15861244	0.332	66	4	0.854	45	4	0.191	8.81e-08	strongHyper
1	15876394	15876501	0.315	79	6	0.822	68	6	0.209	1.12e-10	strongHyper
1	15929648	15930352	0.359	282	18	0.82	266	18	0.165	8.52e-30	strongHyper
1	15935382	15936475	0.397	504	33	0.898	464	33	0.204	1.13e-66	strongHyper
1	15942170	15942671	0.329	398	21	0.822	353	21	0.227	6.22e-43	strongHyper
1	15946126	15946322	0.386	135	9	0.942	130	9	0.286	1.48e-21	strongHyper
1	15946742	15947444	0.439	345	16	0.81	291	16	0.121	6e-23	strongHyper
1	15949043	15949766	0.696	289	19	0.342	393	19	-0.111	1.98e-18	strongHypo
1	16015955	16016197	0.31	148	11	0.799	139	11	0.176	7.46e-18	strongHyper
1	16023911	16024036	0.46	99	6	0.879	131	6	0.157	4.08e-12	strongHyper
1	16030454	16031180	0.575	344	19	0.916	312	19	0.125	1.6e-23	strongHyper
1	16035737	16036074	0.39	209	11	0.793	174	11	0.148	1.64e-15	strongHyper
1	16039188	16041383	0.339	829	54	0.801	830	54	0.182	6.93e-78	strongHyper
1	16044588	16045176	0.315	80	6	0.875	74	6	0.22	7.05e-12	strongHyper
1	16052239	16052410	0.405	130	11	0.87	152	11	0.147	2.91e-15	strongHyper
1	16061705	16062238	0.345	230	13	0.882	208	13	0.251	5.73e-34	strongHyper
1	16063410	16063752	0.267	123	11	0.857	140	11	0.223	1.85e-22	strongHyper
1	16064538	16064695	0.0609	82	4	0.711	70	4	0.381	4.66e-18	strongHyper
1	16067959	16068394	0.251	249	15	0.693	286	15	0.173	1.56e-24	strongHyper
1	16072073	16072329	0.327	131	7	0.858	101	7	0.231	3.22e-16	strongHyper
1	16077678	16078112	0.317	98	7	0.746	105	7	0.112	9.78e-10	strongHyper
1	16146124	16146574	0.629	220	19	0.305	325	19	-0.105	4.5e-12	strongHypo
1	16151118	16151390	0.829	70	5	0.392	103	5	-0.143	1.17e-08	strongHypo
1	16202978	16203101	0.219	71	4	0.797	62	4	0.276	4.72e-11	strongHyper
1	16212421	16212718	0.104	140	9	0.509	137	9	0.141	9.51e-12	strongHyper
1	16226088	16226753	0.273	254	15	0.84	179	15	0.234	5.81e-33	strongHyper
1	16227615	16227686	0.576	123	8	0.179	90	8	-0.109	5.16e-09	strongHypo
1	16275770	16276273	0.426	231	16	0.867	209	16	0.17	1.18e-23	strongHyper
1	16324684	16324771	0.25	36	4	0.898	51	4	0.265	1.71e-09	strongHyper
1	16385996	16386274	0.432	99	5	0.917	80	5	0.216	8.92e-11	strongHyper
1	16393449	16393648	0.34	78	6	0.801	81	6	0.139	1.29e-09	strongHyper
1	16458959	16459182	0.171	55	4	0.769	49	4	0.25	1e-09	strongHyper
1	16474465	16474711	0.504	90	7	0.888	84	7	0.11	8.76e-07	strongHyper
1	16478127	16478379	0.41	85	9	0.9	86	9	0.141	1.84e-11	strongHyper
1	16496894	16497243	0.337	113	7	0.711	105	7	0.135	8.85e-09	strongHyper
1	16500137	16500391	0.431	237	16	0.831	300	16	0.139	1.98e-15	strongHyper
1	16513555	16513616	0.104	296	6	0.357	225	6	0.114	1.09e-12	strongHyper
1	16560686	16560821	0.332	414	5	0.683	270	5	0.207	3.58e-20	strongHyper
1	16612082	16612286	0.462	446	6	0.765	528	6	0.179	3.07e-22	strongHyper
1	16619786	16620047	0.534	853	14	0.805	642	14	0.127	1.56e-28	strongHyper
1	16623273	16624799	0.286	2504	38	0.775	2056	38	0.344	2.21e-248	strongHyper
1	16625886	16625975	0.641	284	6	0.909	274	6	0.151	9.49e-15	strongHyper
1	16632931	16633308	0.391	483	10	0.854	377	10	0.287	9.44e-46	strongHyper
1	16638144	16638738	0.344	330	5	0.887	259	5	0.403	4.43e-42	strongHyper
1	16639161	16639718	0.264	490	9	0.766	456	9	0.343	2.41e-57	strongHyper
1	16640307	16640783	0.604	751	12	0.93	593	12	0.208	1.19e-50	strongHyper
1	16642603	16643115	0.454	621	10	0.799	480	10	0.22	1.81e-33	strongHyper
1	16645102	16645242	0.496	391	5	0.78	309	5	0.151	1.28e-14	strongHyper
1	16687357	16687835	0.347	527	12	0.785	344	12	0.25	9.11e-39	strongHyper
1	16692637	16692980	0.424	1002	40	0.129	1315	40	-0.111	1.32e-59	strongHypo
1	16694358	16694727	0.624	388	12	0.327	457	12	-0.111	3.48e-19	strongHypo
1	16696880	16696908	0.748	131	4	0.425	155	4	-0.125	5.02e-08	strongHypo
1	16699390	16699472	0.477	212	8	0.151	211	8	-0.112	1.11e-12	strongHypo
1	16700850	16701390	0.426	1490	54	0.107	2270	54	-0.142	9.38e-114	strongHypo
1	16704455	16704991	0.641	607	17	0.894	533	17	0.115	5.12e-27	strongHyper
1	16705940	16706737	0.474	532	15	0.911	503	15	0.264	1.45e-57	strongHyper
1	16707352	16707393	0.7	215	10	0.339	231	10	-0.112	4.25e-15	strongHypo
1	16710652	16710848	0.0756	407	10	0.314	476	10	0.101	8.14e-23	strongHyper
1	16712681	16712982	0.143	641	14	0.451	470	14	0.153	1.27e-33	strongHyper
1	16717715	16717777	0.785	161	5	0.347	204	5	-0.245	1.22e-16	strongHypo
1	16720378	16720451	0.222	180	5	0.908	147	5	0.492	6.81e-38	strongHyper
1	16760117	16760163	0.594	183	8	0.206	121	8	-0.148	2.2e-11	strongHypo
1	16765425	16765489	0.304	343	6	0.741	216	6	0.262	8.97e-25	strongHyper
1	16766014	16766594	0.257	731	19	0.536	458	19	0.102	3.91e-27	strongHyper
1	16788207	16788605	0.32	356	8	0.874	212	8	0.368	9.47e-43	strongHyper
1	16892881	16893358	0.409	142	6	0.766	171	6	0.129	2.74e-10	strongHyper
1	16915160	16915511	0.259	181	7	0.583	234	7	0.122	1.03e-10	strongHyper
1	16928042	16928135	0.388	81	5	0.855	148	5	0.213	2.42e-12	strongHyper
1	16948483	16948645	0.44	136	8	0.812	181	8	0.118	6.31e-13	strongHyper
1	16969088	16969276	0.514	131	9	0.985	107	9	0.161	2.74e-17	strongHyper
1	16971374	16972285	0.354	288	25	0.778	294	25	0.106	2.52e-23	strongHyper
1	16979711	16980029	0.509	137	14	0.185	192	14	-0.105	3.62e-10	strongHypo
1	17008868	17009096	0.365	42	4	0.924	66	4	0.232	3.45e-10	strongHyper
1	17118483	17118637	0.723	92	6	0.295	75	6	-0.15	1.16e-08	strongHypo
1	17276653	17276781	0.155	103	6	0.622	91	6	0.193	2.42e-10	strongHyper
1	17318490	17318717	0.386	117	6	0.886	61	6	0.163	5.36e-11	strongHyper
1	17335438	17335594	0.356	60	5	0.773	92	5	0.11	2.55e-07	strongHyper
1	17407093	17407507	0.324	165	13	0.829	212	13	0.211	4.09e-25	strongHyper
1	17409371	17410119	0.429	348	21	0.91	360	21	0.204	4.54e-44	strongHyper
1	17419332	17419607	0.366	151	10	0.837	125	10	0.143	1.62e-16	strongHyper
1	17506354	17506484	0.329	57	4	0.898	49	4	0.229	2.58e-09	strongHyper
1	17543021	17543381	0.537	111	7	0.903	114	7	0.117	3.53e-10	strongHyper
1	17546450	17547053	0.335	196	13	0.816	171	13	0.169	1.8e-22	strongHyper
1	17550939	17551584	0.283	203	14	0.831	181	14	0.222	1.42e-29	strongHyper
1	17557764	17558100	0.568	81	7	0.902	108	7	0.112	3.69e-08	strongHyper
1	17560020	17560258	0.454	102	6	0.855	98	6	0.184	6.98e-10	strongHyper
1	17566961	17567863	0.387	360	19	0.887	292	19	0.223	3.34e-39	strongHyper
1	17574672	17575105	0.341	127	10	0.706	155	10	0.104	2.16e-11	strongHyper
1	17575540	17575975	0.376	156	12	0.826	194	12	0.148	6.02e-19	strongHyper
1	17580566	17580825	0.282	207	10	0.78	148	10	0.206	1.08e-21	strongHyper
1	17581767	17582138	0.418	123	9	0.802	156	9	0.112	4.52e-11	strongHyper
1	17583281	17583592	0.457	75	6	0.888	99	6	0.147	5.13e-10	strongHyper
1	17585862	17585951	0.397	72	4	0.922	77	4	0.256	5.02e-12	strongHyper
1	17590444	17590636	0.589	72	6	0.935	87	6	0.131	2.44e-07	strongHyper
1	17596023	17596361	0.656	190	11	0.854	122	11	0.1	0.000666	strongHyper
1	17599969	17600710	0.331	178	11	0.835	159	11	0.208	2.23e-19	strongHyper
1	17603134	17603816	0.406	303	21	0.766	334	21	0.101	5.29e-19	strongHyper
1	17608162	17608536	0.403	169	11	0.898	137	11	0.181	1.36e-20	strongHyper
1	17612826	17613166	0.408	150	11	0.954	187	11	0.246	7.92e-29	strongHyper
1	17622635	17623155	0.373	315	25	0.941	278	25	0.237	6.11e-53	strongHyper
1	17625979	17626331	0.435	117	7	0.901	98	7	0.182	1.56e-14	strongHyper
1	17627215	17627564	0.414	164	10	0.895	171	10	0.219	7.41e-21	strongHyper
1	17634936	17635425	0.427	162	9	0.87	164	9	0.167	1.21e-17	strongHyper
1	17637990	17638416	0.611	232	13	0.968	188	13	0.119	1.29e-19	strongHyper
1	17639880	17640113	0.422	90	8	0.881	101	8	0.132	1.15e-11	strongHyper
1	17645209	17645390	0.307	119	8	0.753	97	8	0.138	1.84e-10	strongHyper
1	17645834	17646369	0.421	278	18	0.891	231	18	0.207	4.46e-30	strongHyper
1	17648622	17649163	0.258	392	20	0.634	373	20	0.109	1.11e-20	strongHyper
1	17654429	17654781	0.472	70	5	0.948	74	5	0.177	3.51e-10	strongHyper
1	17659903	17660494	0.553	226	14	0.89	267	14	0.11	4.93e-18	strongHyper
1	17668689	17669029	0.203	259	17	0.847	301	17	0.344	2.85e-57	strongHyper
1	17669840	17670740	0.278	599	37	0.754	601	37	0.178	2.32e-59	strongHyper
1	17678042	17678260	0.426	89	6	0.918	85	6	0.192	2.17e-12	strongHyper
1	17683701	17684126	0.295	218	13	0.783	189	13	0.183	8.28e-25	strongHyper
1	17686488	17686895	0.384	152	10	0.891	122	10	0.188	1.78e-16	strongHyper
1	17687958	17688940	0.324	328	16	0.78	289	16	0.188	7.56e-31	strongHyper
1	17690009	17690342	0.48	89	6	0.942	76	6	0.192	9.11e-11	strongHyper
1	17692695	17693017	0.209	105	8	0.905	96	8	0.345	3.83e-25	strongHyper
1	17693731	17694851	0.525	320	21	0.876	325	21	0.115	3.47e-25	strongHyper
1	17700621	17701028	0.385	139	9	0.83	120	9	0.136	3.89e-13	strongHyper
1	17703352	17703603	0.833	93	6	0.294	88	6	-0.232	6.31e-13	strongHypo
1	17760814	17760973	0.26	87	7	0.871	75	7	0.248	1.11e-15	strongHyper
1	17776362	17776955	0.201	224	14	0.673	179	14	0.176	1.1e-22	strongHyper
1	17819128	17819555	0.23	168	10	0.705	137	10	0.162	1.41e-16	strongHyper
1	17839442	17839938	0.218	126	8	0.685	105	8	0.154	4.94e-13	strongHyper
1	17887972	17888456	0.281	138	10	0.713	138	10	0.13	4.08e-15	strongHyper
1	17890505	17890730	0.727	130	11	0.176	176	11	-0.222	3.63e-23	strongHypo
1	18003306	18003575	0.923	106	9	0.594	122	9	-0.111	2.39e-08	strongHypo
1	18032543	18032674	0.822	101	6	0.296	89	6	-0.219	3.9e-13	strongHypo
1	18111841	18112214	0.262	124	7	0.76	122	7	0.207	5.08e-13	strongHyper
1	18121489	18122352	0.41	253	17	0.868	260	17	0.168	1.52e-27	strongHyper
1	18133695	18133791	0.156	118	6	0.682	93	6	0.233	6.54e-14	strongHyper
1	18148945	18149756	0.19	380	26	0.659	406	26	0.178	1.3e-41	strongHyper
1	18150296	18150505	0.514	80	5	0.928	61	5	0.156	1.31e-07	strongHyper
1	18153008	18153229	0.546	148	6	0.885	103	6	0.133	1.57e-08	strongHyper
1	18166955	18167350	0.596	178	9	0.894	140	9	0.101	4.36e-08	strongHyper
1	18167853	18167978	0.388	114	6	0.879	82	6	0.216	1.2e-12	strongHyper
1	18169714	18170354	0.492	109	8	0.827	158	8	0.111	1.19e-07	strongHyper
1	18173855	18174142	0.535	136	11	0.881	170	11	0.132	5.89e-13	strongHyper
1	18188912	18189401	0.32	114	7	0.863	104	7	0.239	1.74e-14	strongHyper
1	18192020	18192307	0.381	118	6	0.821	114	6	0.178	1.05e-11	strongHyper
1	18265620	18265878	0.296	148	8	0.829	90	8	0.227	5.63e-16	strongHyper
1	18279434	18279689	0.274	74	4	0.778	59	4	0.2	1.27e-08	strongHyper
1	18285770	18286300	0.534	231	12	0.862	156	12	0.128	1.69e-13	strongHyper
1	18349933	18350013	0.37	96	5	0.835	96	5	0.194	1.08e-10	strongHyper
1	18360123	18360634	0.312	202	12	0.831	210	12	0.237	1.82e-28	strongHyper
1	18470769	18471178	0.393	248	12	0.884	199	12	0.223	7.44e-27	strongHyper
1	18482206	18483010	0.361	898	69	0.905	789	69	0.204	4.01e-125	strongHyper
1	18484101	18484354	0.441	106	6	0.945	88	6	0.218	1.38e-14	strongHyper
1	18535300	18535910	0.296	266	14	0.825	231	14	0.245	2.19e-32	strongHyper
1	18569439	18570444	0.31	427	25	0.812	441	25	0.215	1.89e-50	strongHyper
1	18572104	18572317	0.514	88	6	0.921	87	6	0.122	2.03e-08	strongHyper
1	18580672	18581250	0.247	206	13	0.644	217	13	0.133	1.12e-14	strongHyper
1	18635703	18636365	0.544	292	20	0.149	330	20	-0.131	3.88e-24	strongHypo
1	18637751	18640179	0.447	739	52	0.107	722	52	-0.106	2.04e-54	strongHypo
1	18817952	18818156	0.0756	124	10	0.515	129	10	0.141	1.24e-15	strongHyper
1	18830418	18830515	0.892	84	5	0.52	43	5	-0.111	4.17e-06	strongHypo
1	18884780	18885259	0.485	189	10	0.874	203	10	0.149	2.57e-17	strongHyper
1	18915273	18915558	0.426	96	6	0.784	108	6	0.129	1.47e-06	strongHyper
1	18918279	18918404	0.541	75	5	0.934	74	5	0.142	1.03e-08	strongHyper
1	18919023	18919597	0.329	355	21	0.846	273	21	0.206	7.68e-40	strongHyper
1	18921023	18921354	0.357	122	7	0.899	146	7	0.279	2.78e-20	strongHyper
1	18922860	18923379	0.291	222	15	0.7	296	15	0.143	2.38e-21	strongHyper
1	18927288	18927538	0.263	105	7	0.656	111	7	0.106	3.43e-08	strongHyper
1	18940617	18941093	0.494	131	8	0.838	140	8	0.112	2.7e-06	strongHyper
1	18941984	18942114	0.0661	91	6	0.482	95	6	0.151	2.06e-11	strongHyper
1	18945005	18945502	0.183	145	8	0.532	193	8	0.14	1.49e-11	strongHyper
1	18947352	18947816	0.309	171	9	0.658	193	9	0.109	2.45e-10	strongHyper
1	18948892	18949506	0.311	281	16	0.671	388	16	0.116	4.47e-17	strongHyper
1	18952951	18954176	0.431	451	24	0.854	347	24	0.163	1.41e-37	strongHyper
1	19029027	19029297	0.424	70	7	0.839	116	7	0.19	4.07e-10	strongHyper
1	19029605	19029729	0.311	135	8	0.756	141	8	0.155	6.57e-14	strongHyper
1	19045493	19045583	0.914	43	4	0.323	45	4	-0.21	1.85e-08	strongHypo
1	19086194	19086684	0.448	259	15	0.837	239	15	0.11	5.25e-18	strongHyper
1	19088758	19089831	0.382	301	16	0.874	286	16	0.225	7.41e-38	strongHyper
1	19167123	19167254	0.285	76	4	0.852	72	4	0.287	1.09e-12	strongHyper
1	19315895	19316294	0.34	109	10	0.745	148	10	0.102	4.35e-10	strongHyper
1	19327269	19327879	0.403	259	22	0.788	289	22	0.102	2.44e-19	strongHyper
1	19337858	19337998	0.411	93	5	0.748	90	5	0.102	1.33e-06	strongHyper
1	19341050	19341818	0.31	544	26	0.647	357	26	0.12	1.52e-29	strongHyper
1	19343416	19344001	0.349	316	26	0.808	427	26	0.201	1.01e-37	strongHyper
1	19344571	19345126	0.294	301	16	0.683	335	16	0.144	3.15e-25	strongHyper
1	19345562	19345741	0.21	112	6	0.668	128	6	0.194	1.19e-12	strongHyper
1	19348621	19348913	0.248	59	4	0.902	36	4	0.28	1.21e-10	strongHyper
1	19359760	19359932	0.383	87	5	0.849	115	5	0.202	2.51e-12	strongHyper
1	19363392	19363742	0.308	123	8	0.746	159	8	0.187	9.48e-14	strongHyper
1	19378040	19378419	0.367	103	6	0.876	98	6	0.216	4.86e-14	strongHyper
1	19380200	19380610	0.447	241	11	0.868	165	11	0.146	4.57e-19	strongHyper
1	19414151	19414388	0.219	105	6	0.585	105	6	0.102	2.5e-08	strongHyper
1	19438172	19438632	0.744	249	15	0.382	295	15	-0.125	7.93e-16	strongHypo
1	19448961	19449021	0.771	65	4	0.344	102	4	-0.155	9.91e-08	strongHypo
1	19463294	19463393	0.827	74	4	0.318	92	4	-0.256	5.52e-11	strongHypo
1	19514501	19514634	0.726	91	5	0.172	64	5	-0.235	2.41e-11	strongHypo
1	19683051	19683364	0.496	116	8	0.924	134	8	0.16	8.83e-15	strongHyper
1	19687992	19688153	0.292	93	7	0.789	96	7	0.166	2.44e-12	strongHyper
1	19725816	19725948	0.332	90	6	0.778	69	6	0.121	4.37e-08	strongHyper
1	19728660	19728971	0.361	72	5	0.887	80	5	0.219	8.6e-12	strongHyper
1	19772084	19772618	0.368	164	11	0.754	182	11	0.117	4.05e-12	strongHyper
1	19787155	19787274	0.319	75	6	0.821	93	6	0.172	2.34e-10	strongHyper
1	19814640	19815289	0.447	267	24	0.899	321	24	0.128	3.72e-36	strongHyper
1	19885239	19885477	0.332	75	5	0.875	87	5	0.245	6.68e-13	strongHyper
1	19912097	19912484	0.332	222	12	0.849	162	12	0.206	1.83e-25	strongHyper
1	19934334	19934609	0.349	161	8	0.667	146	8	0.107	8.46e-09	strongHyper
1	19959380	19959574	0.267	71	5	0.9	73	5	0.307	2.15e-16	strongHyper
1	20200939	20201550	0.255	125	7	0.862	152	7	0.332	1.64e-25	strongHyper
1	20209391	20209655	0.265	93	6	0.679	79	6	0.101	8.84e-09	strongHyper
1	20253073	20253247	0.798	87	6	0.349	103	6	-0.17	1.35e-09	strongHypo
1	20260113	20260248	0.269	94	5	0.862	106	5	0.327	2.05e-17	strongHyper
1	20344066	20344361	0.805	111	8	0.344	117	8	-0.143	3.85e-12	strongHypo
1	20348239	20348991	0.496	272	18	0.893	264	18	0.156	2.38e-24	strongHyper
1	20359109	20359142	0.692	83	4	0.256	90	4	-0.193	1.8e-09	strongHypo
1	20373520	20373662	0.88	102	4	0.382	51	4	-0.227	1.35e-10	strongHypo
1	20404313	20404943	0.238	331	16	0.622	352	16	0.139	1e-25	strongHyper
1	20412715	20412930	0.379	103	6	0.957	61	6	0.237	3.21e-15	strongHyper
1	20413228	20413871	0.289	222	12	0.842	173	12	0.245	9.48e-30	strongHyper
1	20555175	20555319	0.113	99	4	0.522	69	4	0.161	7.47e-09	strongHyper
1	20687150	20687482	0.436	156	10	0.917	144	10	0.205	2.06e-20	strongHyper
1	20725880	20726106	0.33	105	9	0.856	139	9	0.185	8.27e-16	strongHyper
1	21247190	21247514	0.298	117	8	0.842	73	8	0.182	1.5e-13	strongHyper
1	21268168	21269131	0.372	269	18	0.729	304	18	0.111	3.37e-16	strongHyper
1	21334385	21334559	0.685	99	7	0.283	150	7	-0.145	5.5e-10	strongHypo
1	21428750	21428823	0.238	213	14	0.633	143	14	0.127	3.62e-13	strongHyper
1	21491260	21491507	0.23	97	7	0.754	104	7	0.2	6.33e-14	strongHyper
1	21592394	21592779	0.277	112	9	0.762	152	9	0.174	2.62e-12	strongHyper
1	21607937	21608124	0.479	120	10	0.117	152	10	-0.105	1.29e-12	strongHypo
1	21613512	21613696	0.362	143	7	0.958	71	7	0.266	1.15e-18	strongHyper
1	21619248	21619366	0.578	110	9	0.13	95	9	-0.102	6.7e-11	strongHypo
1	21647917	21648187	0.738	205	10	0.286	183	10	-0.186	4.01e-18	strongHypo
1	21663464	21663781	0.146	116	7	0.608	122	7	0.173	1.54e-13	strongHyper
1	21672443	21672709	0.216	166	7	0.623	108	7	0.156	4.26e-12	strongHyper
1	21874837	21875024	0.295	191	12	0.664	226	12	0.102	4.15e-14	strongHyper
1	21883735	21883954	0.286	63	4	0.87	74	4	0.29	2.54e-12	strongHyper
1	21956846	21957546	0.427	173	16	0.87	180	16	0.116	3.02e-18	strongHyper
1	22001389	22001787	0.293	65	6	0.902	63	6	0.239	2.04e-13	strongHyper
1	22205059	22205981	0.166	278	17	0.515	260	17	0.11	2.37e-18	strongHyper
1	22263468	22263562	0.434	96	6	0.874	71	6	0.132	2.91e-09	strongHyper
1	22272693	22273033	0.346	122	10	0.744	158	10	0.103	1.62e-10	strongHyper
1	22351483	22351571	0.752	42	5	0.271	77	5	-0.121	3.26e-07	strongHypo
1	22414272	22414558	0.931	116	7	0.476	119	7	-0.181	4.1e-15	strongHypo
1	22526184	22526552	0.353	185	12	0.855	192	12	0.197	5.53e-24	strongHyper
1	22527535	22527982	0.223	172	13	0.777	218	13	0.24	3.48e-27	strongHyper
1	22583034	22583453	0.365	294	18	0.825	243	18	0.15	4.74e-28	strongHyper
1	22600834	22601049	0.306	147	15	0.777	218	15	0.121	6.38e-18	strongHyper
1	22608815	22609564	0.725	215	15	0.401	257	15	-0.115	6.15e-14	strongHypo
1	22611504	22612018	0.656	148	9	0.263	184	9	-0.147	2.29e-13	strongHypo
1	22618295	22618603	0.117	199	10	0.445	118	10	0.108	7e-12	strongHyper
1	22628941	22629402	0.661	78	6	0.174	93	6	-0.195	4.21e-11	strongHypo
1	22652062	22652240	0.546	104	7	0.857	108	7	0.11	7.04e-06	strongHyper
1	22722960	22723424	0.26	382	23	0.734	329	23	0.165	6.33e-39	strongHyper
1	22751229	22751573	0.281	108	7	0.923	108	7	0.333	5e-24	strongHyper
1	22772265	22772362	0.831	48	4	0.384	78	4	-0.132	9.62e-07	strongHypo
1	22836050	22836261	0.777	160	13	0.374	296	13	-0.108	1.93e-14	strongHypo
1	22841567	22842144	0.164	211	13	0.513	223	13	0.111	5.44e-11	strongHyper
1	22870259	22870448	0.428	85	6	0.817	133	6	0.128	5.48e-09	strongHyper
1	22870896	22871149	0.321	116	7	0.826	90	7	0.194	4.4e-12	strongHyper
1	22885146	22885330	0.378	64	5	0.831	65	5	0.159	1.13e-07	strongHyper
1	22915868	22916539	0.248	300	19	0.648	316	19	0.146	3.6e-28	strongHyper
1	23376796	23377447	0.21	209	14	0.658	198	14	0.146	2.46e-19	strongHyper
1	23421898	23422661	0.734	286	18	0.326	339	18	-0.133	1.12e-26	strongHypo
1	23447037	23447399	0.342	144	7	0.809	115	7	0.187	7.78e-15	strongHyper
1	23801477	23801509	0.0953	73	5	0.603	94	5	0.221	3.74e-12	strongHyper
1	24058627	24058854	0.31	69	4	0.963	62	4	0.367	1.58e-16	strongHyper
1	24077329	24077845	0.465	235	15	0.949	152	15	0.181	1.01e-25	strongHyper
1	24103241	24103291	0.22	54	4	0.731	63	4	0.187	4.3e-08	strongHyper
1	24111382	24111688	0.354	229	16	0.836	219	16	0.163	3.12e-26	strongHyper
1	24112079	24112138	0.126	75	5	0.665	65	5	0.217	9.13e-11	strongHyper
1	24181763	24182029	0.383	125	6	0.843	97	6	0.2	5.5e-13	strongHyper
1	24186618	24186809	0.21	101	6	0.756	68	6	0.21	2.6e-12	strongHyper
1	24189373	24189923	0.398	263	14	0.805	232	14	0.136	6.87e-21	strongHyper
1	24202404	24202553	0.239	48	4	0.864	56	4	0.28	5.95e-11	strongHyper
1	24203456	24203704	0.443	120	9	0.866	108	9	0.112	5.17e-12	strongHyper
1	24277418	24277639	0.313	84	4	0.856	64	4	0.264	3.52e-10	strongHyper
1	24321790	24321991	0.475	271	21	0.161	505	21	-0.1	2.99e-16	strongHypo
1	24348098	24348792	0.427	241	16	0.9	248	16	0.168	2.37e-30	strongHyper
1	24369672	24370051	0.393	145	8	0.867	128	8	0.205	6.61e-16	strongHyper
1	24374876	24375828	0.363	333	15	0.887	273	15	0.258	4.54e-42	strongHyper
1	24387135	24387498	0.564	90	7	0.931	111	7	0.149	5.1e-10	strongHyper
1	24417315	24417817	0.393	101	6	0.777	137	6	0.124	4.69e-09	strongHyper
1	24419488	24419620	0.155	147	7	0.594	209	7	0.204	2.64e-17	strongHyper
1	24426940	24427359	0.483	110	6	0.919	121	6	0.191	4.33e-13	strongHyper
1	24463718	24463976	0.251	97	5	0.818	107	5	0.3	1.96e-15	strongHyper
1	24483560	24483703	0.28	46	4	0.913	76	4	0.309	4.46e-12	strongHyper
1	24501814	24502026	0.429	148	8	0.766	131	8	0.106	2.91e-07	strongHyper
1	24504288	24504751	0.29	119	9	0.845	130	9	0.223	8.76e-19	strongHyper
1	24513580	24513694	0.535	112	7	0.943	114	7	0.162	4.77e-13	strongHyper
1	24515609	24515972	0.354	158	9	0.866	141	9	0.222	1.61e-20	strongHyper
1	24516491	24516779	0.318	138	10	0.784	160	10	0.164	1.77e-16	strongHyper
1	24557783	24557840	0.377	93	6	0.801	57	6	0.203	1.44e-08	strongHyper
1	24559172	24559641	0.633	121	9	0.192	184	9	-0.167	1.03e-13	strongHypo
1	24645213	24645401	0.213	72	5	0.601	84	5	0.111	9.45e-06	strongHyper
1	24648006	24648464	0.339	75	5	0.852	76	5	0.2	3.48e-11	strongHyper
1	24905485	24906540	0.331	412	23	0.802	431	23	0.198	3.55e-45	strongHyper
1	24915789	24916061	0.384	108	9	0.831	144	9	0.149	2.61e-13	strongHyper
1	24919045	24919228	0.376	112	8	0.836	131	8	0.153	6.9e-13	strongHyper
1	24958023	24958119	0.434	96	6	0.949	76	6	0.213	4.83e-14	strongHyper
1	24968953	24969162	0.2	102	6	0.613	94	6	0.162	6.74e-10	strongHyper
1	25009136	25009218	0.266	57	4	0.797	62	4	0.211	6.81e-09	strongHyper
1	25052021	25052206	0.469	94	7	0.81	111	7	0.106	3.14e-06	strongHyper
1	25106595	25106692	0.238	67	4	0.85	59	4	0.326	3.19e-12	strongHyper
1	25191090	25191326	0.42	110	7	0.791	111	7	0.132	1.14e-08	strongHyper
1	25194650	25195017	0.31	167	14	0.809	186	14	0.172	1.61e-21	strongHyper
1	25200213	25200552	0.442	221	13	0.916	167	13	0.196	1.27e-24	strongHyper
1	25441211	25441610	0.601	131	9	0.955	108	9	0.123	6.05e-10	strongHyper
1	25472387	25472855	0.359	130	7	0.837	112	7	0.192	3.16e-14	strongHyper
1	25474806	25475300	0.488	323	18	0.875	299	18	0.154	7.66e-27	strongHyper
1	25491518	25491595	0.385	87	6	0.856	84	6	0.154	2.96e-10	strongHyper
1	25491927	25492345	0.481	66	4	0.944	68	4	0.193	7.1e-10	strongHyper
1	25505724	25506302	0.295	210	12	0.801	184	12	0.203	1.34e-23	strongHyper
1	25527483	25527850	0.313	116	7	0.718	122	7	0.116	7.84e-08	strongHyper
1	25534286	25534679	0.367	142	8	0.829	87	8	0.133	6.56e-11	strongHyper
1	25535385	25535603	0.44	115	7	0.941	93	7	0.21	1.99e-15	strongHyper
1	25540745	25541197	0.366	236	14	0.845	245	14	0.187	8.76e-29	strongHyper
1	25545201	25545724	0.391	125	8	0.836	111	8	0.134	2.51e-13	strongHyper
1	25547632	25547828	0.364	95	7	0.887	103	7	0.191	5.82e-14	strongHyper
1	25552686	25553024	0.385	131	9	0.935	124	9	0.235	1.38e-22	strongHyper
1	25553357	25554247	0.498	305	20	0.89	417	20	0.15	1.59e-30	strongHyper
1	25554766	25555283	0.466	247	11	0.909	213	11	0.226	4.23e-27	strongHyper
1	25557203	25557467	0.308	127	8	0.835	101	8	0.223	7.32e-19	strongHyper
1	25558622	25558916	0.25	226	9	0.857	195	9	0.36	1.83e-37	strongHyper
1	25559441	25560261	0.359	259	16	0.679	329	16	0.113	1.51e-16	strongHyper
1	25564360	25564594	0.273	75	4	0.702	84	4	0.157	1.15e-07	strongHyper
1	25573519	25573777	0.326	124	8	0.712	131	8	0.115	2.82e-09	strongHyper
1	25574268	25574954	0.469	292	15	0.876	279	15	0.152	4.65e-27	strongHyper
1	25603034	25603724	0.514	431	31	0.96	348	31	0.167	1.1e-49	strongHyper
1	25651149	25651348	0.466	89	5	0.955	86	5	0.23	2.33e-13	strongHyper
1	25658892	25659328	0.194	181	10	0.619	160	10	0.134	1.11e-14	strongHyper
1	25685376	25685406	0.348	66	4	0.905	66	4	0.263	1.43e-11	strongHyper
1	25686399	25686498	0.148	64	4	0.673	64	4	0.22	1.34e-08	strongHyper
1	25688614	25689078	0.332	125	8	0.674	132	8	0.124	7.08e-09	strongHyper
1	25699580	25699636	0.206	68	4	0.803	76	4	0.311	4.41e-13	strongHyper
1	25734982	25735184	0.395	113	8	0.895	128	8	0.199	6.68e-18	strongHyper
1	25748717	25749297	0.336	193	11	0.723	213	11	0.111	1.81e-15	strongHyper
1	25758635	25758982	0.331	137	10	0.798	109	10	0.142	9.31e-14	strongHyper
1	25760326	25761169	0.326	295	18	0.832	298	18	0.213	2.75e-37	strongHyper
1	25771375	25772052	0.264	437	33	0.722	560	33	0.167	7.41e-48	strongHyper
1	25774901	25775167	0.289	113	5	0.701	101	5	0.158	5.59e-09	strongHyper
1	25782341	25783101	0.294	235	20	0.744	295	20	0.138	4.62e-23	strongHyper
1	25793874	25794636	0.304	267	16	0.761	230	16	0.166	1.75e-26	strongHyper
1	25801177	25801393	0.343	112	8	0.8	106	8	0.161	1.16e-12	strongHyper
1	25807417	25807899	0.421	270	16	0.759	284	16	0.103	1.59e-16	strongHyper
1	25810331	25810665	0.3	118	8	0.788	171	8	0.205	5.19e-16	strongHyper
1	25863140	25863912	0.339	543	31	0.917	429	31	0.285	1.22e-80	strongHyper
1	25926920	25927423	0.102	267	12	0.442	232	12	0.118	4.36e-16	strongHyper
1	25928128	25928326	0.456	109	6	0.951	90	6	0.219	1.1e-15	strongHyper
1	25987452	25987549	0.504	100	6	0.975	74	6	0.177	1.19e-12	strongHyper
1	26094108	26094259	0.238	71	4	0.695	81	4	0.179	9.17e-09	strongHyper
1	26433376	26433954	0.344	161	9	0.923	137	9	0.28	4.63e-26	strongHyper
1	26434754	26435306	0.415	205	17	0.826	234	17	0.121	3.41e-19	strongHyper
1	26435652	26436030	0.553	145	8	0.918	142	8	0.148	1.7e-12	strongHyper
1	26436453	26437344	0.431	456	30	0.915	446	30	0.212	2.07e-54	strongHyper
1	26438058	26438451	0.338	94	7	0.934	135	7	0.3	8.38e-22	strongHyper
1	26531674	26531998	0.396	172	11	0.812	139	11	0.121	5.31e-14	strongHyper
1	26748740	26749090	0.332	166	11	0.745	167	11	0.119	2.37e-13	strongHyper
1	26763063	26763251	0.339	73	5	0.943	111	5	0.334	3.63e-19	strongHyper
1	26774337	26774859	0.34	258	17	0.926	230	17	0.271	5.85e-42	strongHyper
1	26779649	26780782	0.34	624	35	0.781	506	35	0.159	8.99e-51	strongHyper
1	26799123	26799424	0.292	149	8	0.726	147	8	0.173	1.53e-14	strongHyper
1	26856092	26856928	0.386	333	23	0.9	275	23	0.193	7.96e-42	strongHyper
1	26862126	26862362	0.324	60	4	0.833	64	4	0.189	1.75e-08	strongHyper
1	27006701	27006831	0.542	90	7	0.954	85	7	0.126	8.04e-11	strongHyper
1	27070603	27070929	0.355	128	8	0.798	115	8	0.153	6.73e-12	strongHyper
1	27113671	27113746	0.35	58	4	0.964	58	4	0.319	2.82e-13	strongHyper
1	27117438	27118098	0.306	184	12	0.852	172	12	0.229	1.25e-26	strongHyper
1	27118864	27119397	0.122	122	10	0.566	153	10	0.139	7.05e-15	strongHyper
1	27121492	27121607	0.358	53	4	0.861	40	4	0.152	5.44e-07	strongHyper
1	27299684	27300038	0.0768	90	5	0.474	74	5	0.133	4.88e-08	strongHyper
1	27301185	27301425	0.27	123	9	0.792	181	9	0.226	4.23e-19	strongHyper
1	27301766	27302079	0.344	178	8	0.894	145	8	0.288	5.92e-25	strongHyper
1	27319136	27319640	0.254	110	8	0.781	124	8	0.21	2.6e-15	strongHyper
1	27332712	27333198	0.28	110	9	0.65	161	9	0.121	4.05e-08	strongHyper
1	27334178	27334427	0.555	95	9	0.908	154	9	0.122	2.78e-11	strongHyper
1	27342753	27342891	0.184	95	8	0.654	95	8	0.127	4.29e-11	strongHyper
1	27393992	27394526	0.484	202	18	0.913	273	18	0.151	3.38e-26	strongHyper
1	27542262	27542542	0.438	148	10	0.908	152	10	0.179	1.29e-17	strongHyper
1	27548939	27549679	0.432	483	40	0.818	563	40	0.126	1.17e-36	strongHyper
1	27550164	27550357	0.461	289	16	0.851	219	16	0.133	2.24e-18	strongHyper
1	27560332	27560750	0.238	139	8	0.585	154	8	0.101	4.93e-10	strongHyper
1	27567938	27568287	0.248	156	9	0.698	165	9	0.174	7.42e-16	strongHyper
1	27596121	27596343	0.236	125	7	0.64	116	7	0.131	2.98e-09	strongHyper
1	27685487	27685873	0.536	122	10	0.942	119	10	0.124	2.06e-13	strongHyper
1	28246688	28246736	0.804	52	4	0.188	57	4	-0.28	7.67e-11	strongHypo
1	28564125	28564248	0.43	57	4	0.862	66	4	0.147	4.96e-06	strongHyper
1	28590180	28590439	0.953	52	4	0.457	57	4	-0.181	1.12e-07	strongHypo
1	28594744	28594968	0.129	100	6	0.51	104	6	0.117	2.72e-09	strongHyper
1	28869055	28869429	0.272	127	12	0.748	184	12	0.155	3.79e-17	strongHyper
1	28915976	28916586	0.319	226	13	0.895	174	13	0.266	8.57e-36	strongHyper
1	28917724	28917837	0.213	64	4	0.873	65	4	0.358	1.17e-14	strongHyper
1	28983371	28984031	0.324	227	15	0.816	236	15	0.185	3.88e-29	strongHyper
1	29122931	29122963	0.0261	80	4	0.432	58	4	0.161	1.58e-09	strongHyper
1	29211974	29212240	0.325	78	5	0.905	64	5	0.258	1.12e-12	strongHyper
1	29306896	29307133	0.439	76	7	0.887	106	7	0.142	2.46e-10	strongHyper
1	29310804	29311342	0.489	148	11	0.896	161	11	0.151	4.25e-14	strongHyper
1	29342423	29342876	0.288	177	10	0.651	167	10	0.116	4.51e-10	strongHyper
1	29383259	29383604	0.758	143	12	0.377	181	12	-0.116	8.76e-12	strongHypo
1	29410540	29410801	0.217	133	6	0.858	94	6	0.364	3.66e-22	strongHyper
1	29425603	29425687	0.291	75	4	0.931	62	4	0.357	9.59e-16	strongHyper
1	29426838	29427111	0.455	93	6	0.819	105	6	0.126	1.42e-07	strongHyper
1	29470042	29470682	0.268	174	11	0.712	176	11	0.154	1.33e-15	strongHyper
1	29514459	29514869	0.268	275	17	0.763	202	17	0.159	8.96e-26	strongHyper
1	29520523	29520830	0.265	74	5	0.744	111	5	0.195	8.16e-10	strongHyper
1	29551198	29551578	0.312	160	11	0.844	148	11	0.212	3.35e-19	strongHyper
1	29677395	29677486	0.43	67	4	0.875	69	4	0.176	8.97e-07	strongHyper
1	29709254	29709753	0.738	125	9	0.231	149	9	-0.197	2.29e-18	strongHypo
1	29786057	29786692	0.486	107	8	0.907	142	8	0.149	3.4e-13	strongHyper
1	29846001	29846138	0.503	135	8	0.767	108	8	0.102	5.91e-06	strongHyper
1	29864544	29864748	0.397	108	5	0.9	67	5	0.211	9.81e-11	strongHyper
1	29878456	29879015	0.296	175	11	0.785	160	11	0.182	1.97e-19	strongHyper
1	29900357	29900857	0.396	353	19	0.782	308	19	0.117	1.36e-18	strongHyper
1	29936173	29936424	0.82	126	7	0.332	89	7	-0.18	8.42e-13	strongHypo
1	29991764	29991960	0.506	91	5	0.958	69	5	0.162	4.75e-10	strongHyper
1	30172058	30172169	0.419	106	6	0.917	80	6	0.197	4.03e-12	strongHyper
1	30379920	30380178	0.348	143	6	0.824	97	6	0.22	2.97e-14	strongHyper
1	30381140	30381857	0.386	172	10	0.814	166	10	0.15	4.93e-15	strongHyper
1	30508346	30508931	0.395	289	17	0.724	220	17	0.115	1.67e-12	strongHyper
1	30656340	30656658	0.318	258	13	0.707	159	13	0.104	1.42e-15	strongHyper
1	30749186	30749350	0.781	141	9	0.41	163	9	-0.101	1.77e-11	strongHypo
1	30820519	30820912	0.769	139	9	0.356	186	9	-0.131	1.98e-12	strongHypo
1	30953679	30953919	0.367	96	9	0.807	107	9	0.109	9.69e-10	strongHyper
1	30964796	30964881	0.348	56	4	0.896	53	4	0.236	2.65e-09	strongHyper
1	30968302	30968486	0.2	80	5	0.773	108	5	0.301	3.88e-15	strongHyper
1	31215603	31215786	0.479	83	5	0.885	57	5	0.122	7.27e-06	strongHyper
1	31250080	31250434	0.285	99	6	0.876	73	6	0.263	1.7e-15	strongHyper
1	31435212	31435249	0.336	76	6	0.934	72	6	0.254	1.79e-14	strongHyper
1	31627803	31628685	0.198	371	20	0.636	382	20	0.17	4.18e-39	strongHyper
1	31675179	31675524	0.225	99	7	0.694	113	7	0.201	2.12e-12	strongHyper
1	31703523	31704000	0.522	257	20	0.153	442	20	-0.117	3.99e-25	strongHypo
1	31704704	31705492	0.683	360	26	0.278	444	26	-0.109	8.2e-28	strongHypo
1	31754483	31754662	0.0591	198	10	0.518	223	10	0.221	5.22e-27	strongHyper
1	31802712	31802797	0.56	94	5	0.0994	85	5	-0.188	4.36e-11	strongHypo
1	31814161	31814467	0.403	214	10	0.73	190	10	0.128	1.37e-09	strongHyper
1	31944983	31945047	0.533	132	8	0.095	163	8	-0.175	2.87e-16	strongHypo
1	32338814	32339079	0.828	114	10	0.393	193	10	-0.149	2.57e-15	strongHypo
1	32363865	32364207	0.483	156	10	0.911	156	10	0.144	9.5e-17	strongHyper
1	32410988	32411152	0.245	49	4	0.912	57	4	0.334	2.03e-13	strongHyper
1	32870045	32870198	0.287	155	9	0.741	108	9	0.133	7.66e-13	strongHyper
1	32921140	32921438	0.335	123	10	0.838	136	10	0.185	4.49e-18	strongHyper
1	32936938	32937182	0.467	106	6	0.921	73	6	0.146	1.44e-10	strongHyper
1	33026260	33026531	0.251	67	5	0.831	77	5	0.26	1.52e-12	strongHyper
1	33027478	33027702	0.445	189	7	0.882	201	7	0.204	8.35e-17	strongHyper
1	33042269	33042469	0.458	89	6	0.863	117	6	0.159	2.51e-09	strongHyper
1	33176502	33176710	0.154	154	9	0.519	159	9	0.11	5e-13	strongHyper
1	33281645	33281862	0.52	149	8	0.995	151	8	0.238	6.31e-26	strongHyper
1	33295200	33295319	0.536	165	10	0.924	136	10	0.117	6.48e-15	strongHyper
1	33324893	33324993	0.473	75	6	0.86	127	6	0.149	7.34e-10	strongHyper
1	33325307	33325890	0.312	212	10	0.768	214	10	0.221	1.14e-23	strongHyper
1	33330900	33331230	0.413	165	8	0.812	118	8	0.116	8.69e-12	strongHyper
1	33332482	33333283	0.264	241	14	0.598	305	14	0.114	4.66e-19	strongHyper
1	33337202	33337401	0.21	99	5	0.814	88	5	0.324	4.51e-16	strongHyper
1	33367067	33367173	0.158	91	4	0.641	62	4	0.208	1.54e-10	strongHyper
1	33374842	33375237	0.429	94	5	0.902	119	5	0.257	6.12e-13	strongHyper
1	33514939	33515425	0.394	193	12	0.875	180	12	0.189	1.76e-24	strongHyper
1	33583674	33583883	0.281	97	5	0.782	95	5	0.227	6.93e-13	strongHyper
1	33874791	33874831	0.924	52	4	0.413	77	4	-0.219	1.31e-09	strongHypo
1	33930374	33930511	0.289	65	5	0.725	94	5	0.135	2.72e-08	strongHyper
1	33985442	33985563	0.165	109	5	0.552	93	5	0.154	1e-08	strongHyper
1	33996289	33996446	0.258	79	5	0.737	93	5	0.188	1.53e-10	strongHyper
1	34162750	34162978	0.852	163	9	0.314	184	9	-0.276	1.63e-23	strongHypo
1	34352698	34353023	0.402	99	5	0.872	74	5	0.187	7.12e-11	strongHyper
1	34380536	34380819	0.904	124	6	0.603	85	6	-0.1	2.62e-07	strongHypo
1	34876411	34876822	0.262	140	8	0.921	102	8	0.338	6.12e-26	strongHyper
1	34904895	34904957	0.274	66	5	0.955	86	5	0.375	8.5e-20	strongHyper
1	34906897	34907239	0.173	75	5	0.595	111	5	0.188	1.99e-09	strongHyper
1	34976974	34977335	0.364	384	38	0.776	603	38	0.109	4.14e-42	strongHyper
1	35146338	35146369	0.13	67	4	0.576	64	4	0.158	1.45e-07	strongHyper
1	35350790	35351253	0.176	135	8	0.648	137	8	0.194	3.21e-16	strongHyper
1	35433813	35433937	0.409	71	6	0.91	76	6	0.168	2.27e-11	strongHyper
1	35561020	35561107	0.0299	157	9	0.439	159	9	0.163	1.82e-19	strongHyper
1	35562116	35562545	0.457	189	12	0.813	218	12	0.117	5.4e-15	strongHyper
1	35565293	35567017	0.299	674	46	0.794	624	46	0.179	7.15e-73	strongHyper
1	36093904	36094368	0.129	121	7	0.465	160	7	0.103	3.52e-09	strongHyper
1	36167507	36167666	0.227	128	8	0.816	95	8	0.256	2.87e-19	strongHyper
1	36327920	36327959	0.137	35	4	0.854	54	4	0.335	1.81e-11	strongHyper
1	36565136	36565314	0.444	90	7	0.898	112	7	0.162	1.58e-12	strongHyper
1	36879803	36879948	0.324	63	5	0.85	108	5	0.226	1.94e-11	strongHyper
1	36922746	36923058	0.85	72	5	0.425	105	5	-0.137	1.27e-08	strongHypo
1	36924085	36924697	0.488	285	15	0.186	266	15	-0.11	7.29e-15	strongHypo
1	36941988	36942480	0.229	248	13	0.668	219	13	0.171	1.08e-18	strongHyper
1	36948646	36949032	0.353	131	7	0.873	103	7	0.228	1.8e-15	strongHyper
1	36952927	36953524	0.378	153	9	0.749	125	9	0.125	2.1e-10	strongHyper
1	36963456	36963547	0.344	76	4	0.907	41	4	0.227	2.1e-09	strongHyper
1	37133966	37134048	0.825	62	5	0.376	64	5	-0.184	8.69e-08	strongHypo
1	37135003	37135147	0.877	66	5	0.449	75	5	-0.12	7.34e-08	strongHypo
1	37149555	37149663	0.306	55	5	0.773	88	5	0.133	1.1e-07	strongHyper
1	37171881	37171929	0.324	92	5	0.817	50	5	0.152	2.81e-08	strongHyper
1	37306285	37306487	0.284	65	5	0.826	90	5	0.227	2.15e-12	strongHyper
1	37477936	37478077	0.168	82	4	0.809	68	4	0.363	1.36e-15	strongHyper
1	37479788	37479904	0.101	95	8	0.701	97	8	0.249	7.13e-19	strongHyper
1	37666107	37666557	0.425	121	8	0.835	110	8	0.101	2.29e-10	strongHyper
1	37949470	37950305	0.396	91	7	0.873	93	7	0.162	1.71e-12	strongHyper
1	38059991	38060399	0.195	104	7	0.821	111	7	0.32	3.22e-21	strongHyper
1	38207342	38207544	0.446	232	12	0.96	167	12	0.242	7.31e-32	strongHyper
1	38210102	38210802	0.262	260	15	0.687	272	15	0.159	1.91e-21	strongHyper
1	38213411	38214399	0.266	643	37	0.766	618	37	0.211	4.32e-75	strongHyper
1	38309015	38309328	0.235	90	4	0.812	62	4	0.292	2.77e-12	strongHyper
1	38455035	38455368	0.403	102	7	0.744	132	7	0.103	2.32e-08	strongHyper
1	38475143	38475195	0.204	78	6	0.805	83	6	0.27	6.59e-15	strongHyper
1	38624365	38624974	0.215	216	12	0.646	193	12	0.164	3.64e-20	strongHyper
1	38641651	38642036	0.347	116	8	0.898	104	8	0.22	2.93e-17	strongHyper
1	38662331	38662455	0.159	101	5	0.616	82	5	0.182	2.42e-10	strongHyper
1	38686652	38686813	0.255	141	8	0.81	136	8	0.265	1.37e-22	strongHyper
1	38784048	38784077	0.0804	84	5	0.503	80	5	0.15	1.8e-09	strongHyper
1	38786183	38786818	0.473	175	11	0.9	153	11	0.174	3.11e-18	strongHyper
1	38908608	38908700	0.429	49	4	0.975	52	4	0.221	1.39e-10	strongHyper
1	38909033	38909235	0.344	118	10	0.892	100	10	0.192	4.16e-17	strongHyper
1	39082781	39082956	0.264	65	4	0.79	95	4	0.258	8.57e-10	strongHyper
1	39490752	39490795	0.139	91	5	0.59	77	5	0.168	7.41e-10	strongHyper
1	39507496	39507555	0.381	98	5	0.854	95	5	0.21	9.34e-12	strongHyper
1	39685314	39685837	0.282	249	16	0.883	270	16	0.296	3.64e-42	strongHyper
1	39751049	39751138	0.883	68	4	0.335	83	4	-0.271	2.37e-12	strongHypo
1	39765309	39765491	0.353	106	5	0.775	94	5	0.171	1.26e-09	strongHyper
1	40651185	40651597	0.285	232	14	0.741	244	14	0.172	1.63e-23	strongHyper
1	40656858	40657331	0.377	157	10	0.945	174	10	0.282	1.98e-30	strongHyper
1	40784821	40785074	0.265	119	9	0.754	74	9	0.141	3.07e-12	strongHyper
1	40785448	40785644	0.299	58	4	0.902	71	4	0.308	1.62e-12	strongHyper
1	40937098	40937567	0.767	82	6	0.365	118	6	-0.121	1.76e-07	strongHypo
1	41015709	41016415	0.435	187	13	0.931	190	13	0.206	7.76e-28	strongHyper
1	41046421	41046664	0.427	111	8	0.881	156	8	0.183	3.13e-15	strongHyper
1	41277671	41277862	0.109	147	8	0.707	110	8	0.298	4.39e-22	strongHyper
1	41330206	41330805	0.325	145	10	0.828	115	10	0.167	2.08e-16	strongHyper
1	41423878	41423954	0.245	76	8	0.722	132	8	0.16	2.54e-11	strongHyper
1	41439364	41439602	0.298	102	5	0.73	79	5	0.142	7.59e-09	strongHyper
1	41474619	41474772	0.126	121	6	0.478	117	6	0.107	1.48e-09	strongHyper
1	41479310	41479450	0.183	95	6	0.712	89	6	0.221	7.55e-12	strongHyper
1	41481829	41482420	0.429	174	12	0.948	169	12	0.222	8.99e-27	strongHyper
1	41483231	41483600	0.338	162	10	0.826	172	10	0.204	1.64e-17	strongHyper
1	41484552	41485007	0.283	365	22	0.757	339	22	0.201	4.36e-38	strongHyper
1	41495242	41495440	0.308	81	4	0.805	71	4	0.221	8.04e-10	strongHyper
1	41500426	41500778	0.255	189	10	0.753	99	10	0.16	1.8e-16	strongHyper
1	41543180	41543411	0.415	78	5	0.917	96	5	0.228	1.08e-12	strongHyper
1	41547525	41547592	0.416	75	4	0.915	58	4	0.216	2.19e-09	strongHyper
1	41613908	41614486	0.406	216	10	0.792	204	10	0.135	6.93e-17	strongHyper
1	41627177	41627259	0.333	76	4	0.76	63	4	0.144	2.95e-06	strongHyper
1	41631403	41632358	0.491	255	17	0.879	274	17	0.15	7.56e-20	strongHyper
1	41657779	41657847	0.456	89	5	0.933	79	5	0.203	7.8e-13	strongHyper
1	41700745	41701111	0.324	136	7	0.828	141	7	0.241	1.41e-18	strongHyper
1	41711751	41711805	0.256	95	5	0.752	115	5	0.232	5.86e-13	strongHyper
1	41712306	41713001	0.292	216	14	0.756	240	14	0.179	1.53e-24	strongHyper
1	41715054	41715424	0.266	146	8	0.765	113	8	0.199	2.16e-15	strongHyper
1	41837552	41837662	0.398	81	4	0.929	84	4	0.282	2.79e-13	strongHyper
1	41840597	41840761	0.358	87	5	0.833	69	5	0.215	3.02e-12	strongHyper
1	41848683	41849166	0.438	118	8	0.836	145	8	0.153	1.64e-11	strongHyper
1	41853860	41854103	0.212	51	5	0.911	71	5	0.339	3.04e-14	strongHyper
1	41859695	41860293	0.414	156	8	0.776	147	8	0.128	1.43e-11	strongHyper
1	41860626	41861857	0.291	280	14	0.73	278	14	0.173	3.25e-28	strongHyper
1	41890357	41891146	0.296	187	9	0.721	137	9	0.134	1.73e-14	strongHyper
1	41907494	41907835	0.474	112	8	0.879	120	8	0.118	9.64e-12	strongHyper
1	41920182	41920709	0.151	239	9	0.563	166	9	0.164	2.08e-16	strongHyper
1	42014052	42014356	0.749	69	4	0.244	61	4	-0.2	2.7e-08	strongHypo
1	42163996	42164128	0.318	86	5	0.869	78	5	0.255	3.27e-12	strongHyper
1	42281823	42282046	0.395	98	5	0.941	90	5	0.274	1.34e-15	strongHyper
1	42420332	42420565	0.269	98	5	0.65	80	5	0.115	1.72e-07	strongHyper
1	42422740	42422898	0.74	129	8	0.323	106	8	-0.126	4.07e-10	strongHypo
1	42745834	42746277	0.314	205	10	0.881	163	10	0.293	8.2e-32	strongHyper
1	42786401	42786653	0.373	95	5	0.824	60	5	0.142	1.68e-07	strongHyper
1	42942758	42943326	0.261	178	10	0.629	157	10	0.13	7.76e-10	strongHyper
1	42998701	42998952	0.274	83	6	0.729	73	6	0.134	1.38e-09	strongHyper
1	43007284	43007452	0.205	104	10	0.64	81	10	0.114	5.45e-10	strongHyper
1	43036076	43036099	0.838	45	4	0.263	54	4	-0.226	5.52e-09	strongHypo
1	43039283	43039650	0.407	113	9	0.845	168	9	0.136	2e-14	strongHyper
1	43058602	43058656	0.744	50	4	0.128	41	4	-0.237	1.51e-08	strongHypo
1	43065126	43065514	0.36	85	7	0.807	123	7	0.149	1.46e-10	strongHyper
1	43232912	43233318	0.311	186	9	0.839	149	9	0.248	1.69e-22	strongHyper
1	43233673	43233867	0.451	100	5	0.841	80	5	0.12	1.94e-07	strongHyper
1	43282132	43282391	0.362	52	4	0.938	60	4	0.251	9.68e-12	strongHyper
1	43465373	43465659	0.481	83	6	0.909	120	6	0.163	1.25e-10	strongHyper
1	43509291	43509858	0.213	182	8	0.668	182	8	0.201	8.07e-18	strongHyper
1	43527088	43527525	0.409	168	9	0.852	139	9	0.154	4.83e-16	strongHyper
1	43558620	43558672	0.777	45	6	0.161	94	6	-0.224	1.63e-12	strongHypo
1	43564411	43564508	0.311	91	5	0.712	136	5	0.157	6.34e-09	strongHyper
1	43566504	43567114	0.241	239	18	0.709	306	18	0.155	5.95e-29	strongHyper
1	43704717	43704803	0.251	68	6	0.933	98	6	0.347	2.21e-20	strongHyper
1	43883257	43883551	0.291	65	4	0.896	64	4	0.309	5.87e-12	strongHyper
1	43938447	43938769	0.34	143	9	0.835	149	9	0.204	6.54e-19	strongHyper
1	43949283	43949817	0.351	211	11	0.806	186	11	0.2	7.31e-22	strongHyper
1	44020391	44020579	0.333	72	5	0.753	105	5	0.198	3.59e-09	strongHyper
1	44044611	44045088	0.466	91	6	0.91	87	6	0.155	1.98e-11	strongHyper
1	44050969	44051380	0.342	85	6	0.893	92	6	0.246	3.11e-13	strongHyper
1	44238210	44238387	0.74	160	12	0.318	167	12	-0.145	2.95e-13	strongHypo
1	44239744	44239989	0.808	100	7	0.37	109	7	-0.138	4.68e-11	strongHypo
1	44250391	44250937	0.295	220	19	0.889	328	19	0.261	5.85e-47	strongHyper
1	44251979	44252655	0.3	414	24	0.715	372	24	0.161	5.74e-33	strongHyper
1	44263256	44263634	0.371	59	4	0.834	69	4	0.161	7.33e-09	strongHyper
1	44294141	44294545	0.278	144	6	0.633	98	6	0.12	1.13e-08	strongHyper
1	44505302	44505887	0.149	359	19	0.509	299	19	0.141	1.41e-27	strongHyper
1	44506649	44506816	0.334	131	7	0.827	145	7	0.222	3.82e-17	strongHyper
1	44512497	44512932	0.183	192	13	0.668	228	13	0.201	5.36e-28	strongHyper
1	44635961	44636418	0.238	242	13	0.706	226	13	0.186	2.93e-22	strongHyper
1	44638011	44638296	0.295	270	14	0.76	229	14	0.192	2.37e-25	strongHyper
1	44645762	44645878	0.209	117	6	0.635	106	6	0.147	7.71e-11	strongHyper
1	44662209	44662573	0.527	112	9	0.872	148	9	0.102	6.27e-10	strongHyper
1	44777215	44777318	0.414	83	4	0.836	86	4	0.166	6.96e-09	strongHyper
1	44780365	44780766	0.467	184	14	0.873	163	14	0.145	7.18e-17	strongHyper
1	44783716	44783936	0.174	86	5	0.659	91	5	0.207	5.24e-10	strongHyper
1	44812990	44813100	0.125	63	6	0.632	103	6	0.184	3.59e-11	strongHyper
1	44842555	44842707	0.196	120	10	0.625	178	10	0.127	3.66e-13	strongHyper
1	45018469	45019209	0.223	392	19	0.539	389	19	0.101	1.98e-16	strongHyper
1	45034274	45034436	0.387	88	5	0.924	68	5	0.233	5.82e-13	strongHyper
1	45266072	45266248	0.767	75	5	0.228	108	5	-0.249	3.46e-13	strongHypo
1	45327679	45328074	0.303	249	16	0.695	247	16	0.15	2.74e-17	strongHyper
1	45334723	45335338	0.361	86	6	0.855	91	6	0.183	2.74e-09	strongHyper
1	45587901	45588069	0.346	65	5	0.801	80	5	0.137	2.33e-08	strongHyper
1	45654639	45655247	0.439	122	11	0.945	168	11	0.216	1.4e-23	strongHyper
1	46032195	46032694	0.406	236	15	0.949	202	15	0.243	3.01e-36	strongHyper
1	46034611	46035194	0.296	352	25	0.819	302	25	0.187	8.96e-44	strongHyper
1	46081335	46081512	0.124	72	7	0.653	93	7	0.172	1.79e-11	strongHyper
1	46128199	46128416	0.35	92	5	0.909	100	5	0.295	8.15e-17	strongHyper
1	46171507	46171865	0.318	196	11	0.943	133	11	0.309	8.71e-32	strongHyper
1	46173922	46174349	0.442	90	6	0.864	84	6	0.145	1.89e-09	strongHyper
1	46210502	46210753	0.283	62	4	0.882	71	4	0.304	1.84e-13	strongHyper
1	46278834	46279048	0.361	199	12	0.902	201	12	0.251	7.9e-31	strongHyper
1	46285789	46286304	0.522	222	20	0.868	372	20	0.111	3.92e-19	strongHyper
1	46492155	46493126	0.638	339	27	0.262	456	27	-0.1	4.15e-29	strongHypo
1	46575308	46575588	0.435	167	10	0.779	151	10	0.104	4.29e-10	strongHyper
1	46607197	46607519	0.275	145	10	0.681	194	10	0.158	2.91e-16	strongHyper
1	46613201	46613281	0.381	65	7	0.856	108	7	0.141	3.33e-11	strongHyper
1	46684366	46684501	0.382	131	7	0.908	102	7	0.232	9.99e-18	strongHyper
1	46687751	46688464	0.222	239	12	0.686	228	12	0.209	3.34e-24	strongHyper
1	47185012	47185073	0.264	59	4	0.792	39	4	0.201	5.11e-07	strongHyper
1	47189683	47189965	0.48	87	6	0.83	99	6	0.111	4.34e-07	strongHyper
1	47380705	47380723	0.96	53	4	0.457	37	4	-0.162	4.24e-08	strongHypo
1	47443292	47443554	0.653	158	8	0.266	124	8	-0.112	5.62e-10	strongHypo
1	47556070	47556103	0.908	65	4	0.433	62	4	-0.183	1.14e-08	strongHypo
1	47578190	47578327	0.736	59	4	0.287	72	4	-0.146	6.9e-07	strongHypo
1	47688711	47689021	0.522	113	11	0.9	167	11	0.122	2.19e-13	strongHyper
1	47752263	47752339	0.293	150	8	0.715	131	8	0.131	9.13e-13	strongHyper
1	47760265	47760413	0.221	59	4	0.8	55	4	0.251	6.7e-10	strongHyper
1	47763067	47763724	0.268	155	8	0.738	124	8	0.179	3.95e-15	strongHyper
1	47764106	47764741	0.336	165	9	0.823	148	9	0.202	6.84e-18	strongHyper
1	47767752	47768080	0.402	161	11	0.89	183	11	0.198	6.44e-24	strongHyper
1	47775176	47775647	0.465	275	18	0.885	340	18	0.169	7.63e-34	strongHyper
1	47785328	47785594	0.228	116	6	0.819	117	6	0.321	5.48e-19	strongHyper
1	47819358	47819609	0.946	122	7	0.438	126	7	-0.237	6.33e-20	strongHypo
1	47831429	47831854	0.268	155	11	0.824	155	11	0.244	1.79e-24	strongHyper
1	47914386	47914750	0.306	147	10	0.74	146	10	0.162	1.65e-15	strongHyper
1	47916606	47917132	0.321	196	9	0.839	181	9	0.249	2.49e-22	strongHyper
1	47934437	47934916	0.189	141	9	0.589	125	9	0.112	2.72e-10	strongHyper
1	47987628	47988024	0.422	187	11	0.91	116	11	0.163	1.05e-19	strongHyper
1	48019787	48020193	0.326	153	6	0.874	102	6	0.284	2.93e-19	strongHyper
1	48223569	48223828	0.297	111	4	0.872	77	4	0.331	3.14e-16	strongHyper
1	48646046	48646288	0.24	81	4	0.661	83	4	0.154	1.96e-07	strongHyper
1	48693447	48693736	0.313	240	11	0.882	186	11	0.299	9.35e-35	strongHyper
1	48931642	48931891	0.362	196	7	0.793	127	7	0.177	6.47e-15	strongHyper
1	49410230	49410376	0.234	58	5	0.863	77	5	0.291	2.01e-12	strongHyper
1	50108710	50108973	0.159	135	7	0.603	127	7	0.163	3.47e-12	strongHyper
1	50279792	50280164	0.699	93	6	0.275	103	6	-0.187	6.13e-12	strongHypo
1	50415518	50415647	0.0981	122	6	0.452	102	6	0.123	1.96e-09	strongHyper
1	50428235	50428550	0.0984	261	11	0.457	151	11	0.113	4.3e-17	strongHyper
1	50892185	50892366	0.512	95	5	0.96	59	5	0.169	1.49e-09	strongHyper
1	50976483	50976675	0.509	157	7	0.139	121	7	-0.115	1.79e-11	strongHypo
1	51249948	51250105	0.245	73	4	0.837	65	4	0.308	2.84e-12	strongHyper
1	51289636	51290034	0.371	94	6	0.918	100	6	0.247	5.96e-17	strongHyper
1	51987010	51987217	0.415	84	5	0.822	85	5	0.141	1.29e-07	strongHyper
1	52253509	52253757	0.381	86	5	0.842	109	5	0.195	1.05e-10	strongHyper
1	52603765	52603983	0.311	92	5	0.719	105	5	0.141	8.71e-09	strongHyper
1	52739072	52739239	0.417	114	7	0.768	152	7	0.102	5.24e-09	strongHyper
1	52749440	52749843	0.418	113	10	0.873	117	10	0.151	4.98e-14	strongHyper
1	52771181	52771333	0.314	40	4	0.83	73	4	0.176	8.36e-08	strongHyper
1	52905391	52905620	0.295	89	7	0.812	119	7	0.205	8.25e-14	strongHyper
1	52915925	52916095	0.448	74	5	0.925	86	5	0.199	3.18e-09	strongHyper
1	53091890	53092428	0.158	236	17	0.662	249	17	0.205	4.2e-28	strongHyper
1	53279606	53279761	0.35	60	4	0.848	52	4	0.173	1.14e-07	strongHyper
1	53280064	53280179	0.198	96	6	0.762	95	6	0.261	4.03e-14	strongHyper
1	53309639	53309827	0.451	91	4	0.911	80	4	0.218	8.38e-12	strongHyper
1	53396525	53396880	0.299	96	7	0.693	111	7	0.14	1.88e-08	strongHyper
1	53409535	53409895	0.416	142	8	0.922	112	8	0.215	3.77e-17	strongHyper
1	53510371	53510467	0.532	102	6	0.942	114	6	0.159	1.78e-12	strongHyper
1	53512674	53512822	0.893	150	10	0.506	172	10	-0.116	2e-13	strongHypo
1	53535768	53536123	0.286	102	7	0.776	104	7	0.167	2.72e-12	strongHyper
1	53536747	53536980	0.463	88	5	0.928	108	5	0.209	1.05e-12	strongHyper
1	53685300	53685432	0.142	283	18	0.53	319	18	0.113	6.52e-25	strongHyper
1	53698261	53698816	0.216	154	9	0.72	135	9	0.23	3.03e-18	strongHyper
1	53705810	53705977	0.285	110	5	0.73	105	5	0.19	7.87e-11	strongHyper
1	53862572	53863043	0.376	130	9	0.779	140	9	0.154	7.58e-14	strongHyper
1	54095956	54096356	0.768	149	9	0.363	127	9	-0.117	6.36e-11	strongHypo
1	54111079	54111293	0.246	155	9	0.767	155	9	0.229	1.23e-21	strongHyper
1	54131859	54131940	0.359	93	6	0.937	123	6	0.308	1.11e-20	strongHyper
1	54223663	54223757	0.584	94	5	0.94	93	5	0.173	1.29e-08	strongHyper
1	54227737	54228246	0.0888	337	15	0.475	318	15	0.157	3.17e-29	strongHyper
1	54228553	54228729	0.344	109	6	0.776	77	6	0.155	8.29e-09	strongHyper
1	54248944	54249433	0.43	112	7	0.832	144	7	0.167	1.59e-11	strongHyper
1	54254140	54254645	0.365	182	12	0.722	157	12	0.131	2.01e-12	strongHyper
1	54256841	54257010	0.38	72	5	0.874	79	5	0.194	3.61e-10	strongHyper
1	54259752	54259900	0.233	140	10	0.902	210	10	0.381	4.04e-39	strongHyper
1	54260996	54261041	0.334	79	4	0.911	64	4	0.298	8.35e-14	strongHyper
1	54262995	54263287	0.923	144	9	0.531	158	9	-0.153	4.08e-16	strongHypo
1	54282455	54282608	0.354	84	4	0.883	74	4	0.257	2.26e-11	strongHyper
1	54324755	54325139	0.302	204	10	0.619	176	10	0.103	2.4e-11	strongHyper
1	54325736	54325863	0.964	109	5	0.527	47	5	-0.152	3e-10	strongHypo
1	54327527	54327862	0.633	97	6	0.261	116	6	-0.163	7.43e-08	strongHypo
1	54342958	54343021	0.343	122	6	0.825	72	6	0.167	7.58e-11	strongHyper
1	54355450	54356589	0.254	722	43	0.631	697	43	0.123	5.51e-42	strongHyper
1	54356973	54357286	0.255	90	5	0.784	88	5	0.244	2.71e-12	strongHyper
1	54358462	54358939	0.313	188	10	0.789	169	10	0.179	3.1e-20	strongHyper
1	54367413	54367679	0.42	106	5	0.888	75	5	0.179	2.2e-11	strongHyper
1	54370079	54370875	0.351	293	15	0.752	246	15	0.134	8.67e-19	strongHyper
1	54371280	54372111	0.351	334	16	0.761	262	16	0.168	9.23e-26	strongHyper
1	54379596	54379750	0.129	67	5	0.658	111	5	0.235	7.27e-12	strongHyper
1	54380398	54380671	0.179	284	15	0.646	254	15	0.192	1.26e-32	strongHyper
1	54390114	54390825	0.269	424	25	0.673	350	25	0.115	2.44e-29	strongHyper
1	54402968	54403187	0.441	109	6	0.784	112	6	0.178	3.26e-09	strongHyper
1	54433449	54433526	0.435	65	4	0.95	47	4	0.208	1.27e-09	strongHyper
1	54480134	54480635	0.345	102	8	0.787	133	8	0.151	1.98e-11	strongHyper
1	54601320	54601429	0.544	87	7	0.887	79	7	0.131	7.44e-07	strongHyper
1	54741614	54742498	0.402	180	9	0.813	176	9	0.168	7.01e-16	strongHyper
1	54817153	54817336	0.58	97	6	0.936	100	6	0.128	2.41e-08	strongHyper
1	54885149	54886274	0.286	392	18	0.665	359	18	0.144	1.08e-21	strongHyper
1	54981286	54982081	0.62	360	19	0.944	249	19	0.102	5.02e-20	strongHyper
1	54991924	54992060	0.316	150	8	0.733	167	8	0.182	2.41e-13	strongHyper
1	55015009	55015372	0.282	82	6	0.839	70	6	0.209	2.37e-10	strongHyper
1	55024815	55024970	0.385	117	8	0.82	138	8	0.139	9.62e-13	strongHyper
1	55044601	55044745	0.535	102	5	0.873	110	5	0.108	3.96e-06	strongHyper
1	55049178	55049368	0.209	58	5	0.815	64	5	0.249	5.61e-11	strongHyper
1	55063019	55064637	0.355	852	51	0.781	840	51	0.175	1.76e-86	strongHyper
1	55065776	55066075	0.437	103	6	0.912	75	6	0.184	7.32e-11	strongHyper
1	55066728	55067214	0.536	177	12	0.868	235	12	0.135	1.64e-15	strongHyper
1	55069427	55069568	0.35	59	4	0.836	56	4	0.169	5.88e-08	strongHyper
1	55070643	55070847	0.348	97	6	0.871	86	6	0.21	7.96e-13	strongHyper
1	55212662	55212786	0.108	75	4	0.509	91	4	0.162	1.06e-08	strongHyper
1	55249533	55249904	0.398	63	4	0.938	60	4	0.246	1.21e-11	strongHyper
1	55334674	55335056	0.463	126	8	0.954	92	8	0.19	2.68e-18	strongHyper
1	55352417	55353494	0.4	190	11	0.911	182	11	0.223	1.15e-27	strongHyper
1	55375275	55375332	0.911	52	4	0.376	78	4	-0.233	5.93e-10	strongHypo
1	55520077	55520479	0.416	108	5	0.898	90	5	0.224	2.25e-13	strongHyper
1	55559231	55559452	0.236	88	5	0.745	96	5	0.225	3.83e-12	strongHyper
1	55641002	55641719	0.743	183	10	0.314	224	10	-0.177	1.14e-18	strongHypo
1	55747484	55747632	0.466	79	5	0.905	65	5	0.148	5.85e-09	strongHyper
1	55826420	55826765	0.258	98	4	0.812	70	4	0.265	3.34e-13	strongHyper
1	55839707	55839911	0.273	109	5	0.673	141	5	0.18	1.31e-09	strongHyper
1	55927100	55927196	0.286	44	4	0.824	69	4	0.202	2.69e-08	strongHyper
1	55938498	55938917	0.377	91	6	0.774	97	6	0.125	1.06e-08	strongHyper
1	56574926	56575221	0.731	101	5	0.292	81	5	-0.155	1.45e-09	strongHypo
1	56818653	56819108	0.232	139	9	0.806	142	9	0.267	6.49e-24	strongHyper
1	56819486	56819794	0.275	171	8	0.728	149	8	0.184	3.03e-17	strongHyper
1	56931574	56932247	0.361	96	5	0.888	77	5	0.235	2.75e-11	strongHyper
1	56998878	56999046	0.343	91	4	0.868	89	4	0.28	5.44e-14	strongHyper
1	57086237	57086585	0.25	128	7	0.667	107	7	0.14	1.55e-09	strongHyper
1	57312733	57313262	0.346	181	9	0.77	188	9	0.166	3.08e-16	strongHyper
1	57315990	57316784	0.443	148	8	0.878	119	8	0.187	6.5e-14	strongHyper
1	57322010	57322487	0.273	97	4	0.773	52	4	0.204	4.58e-10	strongHyper
1	57327082	57327784	0.351	192	11	0.784	190	11	0.165	2.06e-16	strongHyper
1	57328120	57328528	0.385	155	8	0.844	150	8	0.194	7.02e-18	strongHyper
1	57341700	57341869	0.28	82	4	0.915	71	4	0.364	2.04e-16	strongHyper
1	57507093	57507265	0.233	104	5	0.862	86	5	0.342	5.24e-19	strongHyper
1	57563374	57563658	0.419	122	5	0.862	74	5	0.172	3.36e-10	strongHyper
1	57761637	57762019	0.217	185	8	0.652	146	8	0.173	9.89e-16	strongHyper
1	57960046	57960203	0.109	136	6	0.467	68	6	0.132	5.81e-08	strongHyper
1	58089667	58090190	0.81	262	12	0.441	225	12	-0.143	5.91e-16	strongHypo
1	58258055	58258445	0.258	157	11	0.701	223	11	0.15	2.44e-17	strongHyper
1	58441686	58442327	0.343	283	15	0.84	221	15	0.202	9.34e-30	strongHyper
1	58809352	58809394	0.359	123	6	0.834	82	6	0.246	1.86e-12	strongHyper
1	58874932	58875372	0.612	126	6	0.229	143	6	-0.128	3.21e-09	strongHypo
1	58887926	58888112	0.393	72	4	0.9	83	4	0.244	5.18e-11	strongHyper
1	59107954	59108184	0.311	85	4	0.836	59	4	0.23	3.81e-09	strongHyper
1	59309700	59310237	0.397	139	7	0.893	122	7	0.233	6.62e-17	strongHyper
1	59316871	59317440	0.86	95	5	0.419	80	5	-0.16	1.06e-09	strongHypo
1	59427408	59427454	0.354	62	4	0.951	64	4	0.314	1.76e-13	strongHyper
1	59497673	59497855	0.286	65	5	0.911	56	5	0.269	1.35e-12	strongHyper
1	59601061	59601383	0.361	207	11	0.805	148	11	0.135	1.9e-16	strongHyper
1	59815500	59815600	0.0802	153	8	0.455	94	8	0.119	2.83e-11	strongHyper
1	59986402	59986618	0.114	83	4	0.625	64	4	0.235	2.08e-09	strongHyper
1	60059335	60059796	0.466	182	9	0.922	146	9	0.186	1.09e-18	strongHyper
1	60097527	60097895	0.364	117	7	0.685	101	7	0.103	1.26e-05	strongHyper
1	60503137	60503769	0.39	255	11	0.827	174	11	0.164	4.71e-19	strongHyper
1	60620204	60620391	0.955	95	6	0.51	94	6	-0.179	8.7e-13	strongHypo
1	60621480	60621788	0.372	105	7	0.0582	144	7	-0.1	9.08e-09	strongHypo
1	60866311	60866427	0.19	124	6	0.692	100	6	0.221	1.4e-14	strongHyper
1	60917038	60917208	0.348	145	8	0.787	124	8	0.155	2.98e-12	strongHyper
1	60935056	60935482	0.239	156	11	0.716	154	11	0.174	6.64e-17	strongHyper
1	61087724	61088544	0.207	370	19	0.548	274	19	0.101	1.29e-17	strongHyper
1	61090219	61090819	0.129	252	13	0.492	257	13	0.123	1.94e-19	strongHyper
1	61126893	61126954	0.439	66	4	0.941	58	4	0.208	2.51e-09	strongHyper
1	61174017	61174349	0.287	128	6	0.615	102	6	0.157	1.31e-06	strongHyper
1	61196943	61196951	0.261	31	4	0.874	32	4	0.159	7.07e-07	strongHyper
1	61226745	61227458	0.175	239	11	0.579	219	11	0.152	7.78e-20	strongHyper
1	61272835	61273660	0.31	158	8	0.707	145	8	0.137	2.96e-12	strongHyper
1	61277292	61277836	0.319	158	10	0.678	188	10	0.123	2.32e-13	strongHyper
1	61284870	61285087	0.256	58	4	0.758	52	4	0.168	1.38e-07	strongHyper
1	61285841	61286047	0.297	91	4	0.785	82	4	0.223	1.82e-10	strongHyper
1	61311314	61311346	0.986	68	4	0.544	53	4	-0.172	1.02e-09	strongHypo
1	61335171	61335542	0.347	214	10	0.624	190	10	0.106	6.13e-08	strongHyper
1	61359109	61359347	0.383	117	7	0.911	109	7	0.251	2.73e-17	strongHyper
1	61369026	61369147	0.239	101	6	0.838	75	6	0.279	8.03e-16	strongHyper
1	61404109	61404326	0.722	133	6	0.211	103	6	-0.253	2.66e-16	strongHypo
1	61421278	61421785	0.533	189	10	0.929	191	10	0.172	5.38e-19	strongHyper
1	61446541	61446926	0.501	151	7	0.906	128	7	0.158	8.15e-14	strongHyper
1	61450706	61451215	0.296	220	9	0.648	224	9	0.121	3.4e-13	strongHyper
1	61589180	61589594	0.254	253	16	0.687	243	16	0.132	4.7e-23	strongHyper
1	61632905	61633220	0.492	142	6	0.933	92	6	0.203	1.37e-14	strongHyper
1	61869703	61870180	0.177	199	12	0.928	129	12	0.405	2.77e-43	strongHyper
1	62020949	62021108	0.37	52	4	0.91	78	4	0.247	1.62e-10	strongHyper
1	62044944	62045337	0.374	181	16	0.821	184	16	0.148	5.11e-19	strongHyper
1	62159677	62160251	0.266	111	10	0.798	133	10	0.183	3.14e-17	strongHyper
1	62247385	62247614	0.212	95	7	0.741	79	7	0.23	1.63e-14	strongHyper
1	62287236	62287544	0.226	135	6	0.677	117	6	0.227	1e-12	strongHyper
1	62301907	62302346	0.372	90	7	0.926	124	7	0.253	1.07e-19	strongHyper
1	62361571	62361992	0.429	130	7	0.915	130	7	0.224	1.42e-17	strongHyper
1	62412099	62412430	0.567	100	8	0.888	101	8	0.105	7.25e-09	strongHyper
1	63616378	63616671	0.301	92	4	0.855	55	4	0.266	7.12e-11	strongHyper
1	63652278	63652364	0.512	94	5	0.968	93	5	0.211	9.57e-14	strongHyper
1	63821662	63821782	0.208	81	4	0.759	65	4	0.265	1.69e-11	strongHyper
1	63867920	63868070	0.468	84	5	0.947	91	5	0.214	1.22e-12	strongHyper
1	63913794	63913927	0.405	138	6	0.874	109	6	0.211	7.53e-15	strongHyper
1	63914358	63914679	0.322	101	5	0.823	65	5	0.218	6.08e-10	strongHyper
1	63922930	63923393	0.344	168	8	0.87	165	8	0.263	2.77e-23	strongHyper
1	63966104	63966412	0.325	186	11	0.838	180	11	0.218	1.01e-24	strongHyper
1	63975571	63975924	0.273	137	8	0.835	132	8	0.26	2.9e-21	strongHyper
1	64042485	64042570	0.267	71	4	0.851	90	4	0.312	6.95e-14	strongHyper
1	64245508	64245607	0.576	96	5	0.0714	87	5	-0.238	6.12e-14	strongHypo
1	64839877	64840494	0.269	343	13	0.696	228	13	0.177	2.43e-26	strongHyper
1	64848254	64848573	0.327	72	4	0.922	68	4	0.304	2.3e-14	strongHyper
1	64848895	64849056	0.366	84	4	0.846	85	4	0.215	1.21e-10	strongHyper
1	64850753	64851517	0.277	249	16	0.954	218	16	0.375	1.46e-58	strongHyper
1	64856544	64856896	0.331	191	11	0.86	147	11	0.214	2.33e-21	strongHyper
1	65001361	65001410	0.979	35	4	0.402	42	4	-0.185	4.07e-08	strongHypo
1	65063618	65063720	0.295	50	4	0.933	48	4	0.291	2.03e-11	strongHyper
1	65175594	65175998	0.211	128	7	0.616	122	7	0.129	1.58e-10	strongHyper
1	65176494	65176695	0.368	80	4	0.942	49	4	0.269	1.81e-11	strongHyper
1	65724562	65724874	0.49	141	6	0.899	105	6	0.183	6.41e-13	strongHyper
1	65868473	65868755	0.373	71	5	0.917	72	5	0.232	8.99e-12	strongHyper
1	66556200	66556721	0.153	137	8	0.514	206	8	0.116	2.94e-11	strongHyper
1	66563324	66563639	0.711	88	4	0.329	85	4	-0.137	9.26e-07	strongHypo
1	67572474	67572752	0.503	194	12	0.914	161	12	0.157	1.82e-19	strongHyper
1	67588112	67588514	0.814	93	4	0.301	72	4	-0.238	1.02e-09	strongHypo
1	67863527	67863845	0.369	71	4	0.979	48	4	0.302	1.12e-11	strongHyper
1	68113607	68114257	0.382	194	9	0.904	179	9	0.27	1.37e-25	strongHyper
1	68142204	68142500	0.838	97	5	0.489	98	5	-0.129	5.37e-08	strongHypo
1	68145932	68146341	0.235	150	6	0.74	109	6	0.245	4.51e-18	strongHyper
1	68149273	68149681	0.187	109	5	0.895	79	5	0.431	4.05e-23	strongHyper
1	68150177	68150293	0.185	87	5	0.796	73	5	0.303	3.49e-15	strongHyper
1	68217353	68217648	0.321	106	5	0.743	80	5	0.139	6.44e-08	strongHyper
1	68859454	68859947	0.358	90	5	0.821	67	5	0.166	1.99e-08	strongHyper
1	70739271	70739470	0.348	86	6	0.818	94	6	0.19	2.96e-11	strongHyper
1	71228908	71229226	0.238	158	7	0.595	104	7	0.105	1.32e-07	strongHyper
1	71737673	71738232	0.276	169	7	0.88	123	7	0.338	5.56e-27	strongHyper
1	71836792	71837478	0.884	93	5	0.546	74	5	-0.121	1.6e-07	strongHypo
1	71948682	71948821	0.277	99	4	0.921	70	4	0.388	2.93e-18	strongHyper
1	73887159	73887581	0.304	136	6	0.897	102	6	0.317	4.42e-21	strongHyper
1	73953168	73953366	0.311	123	6	0.872	84	6	0.262	3.84e-15	strongHyper
1	74505017	74505648	0.75	184	10	0.379	183	10	-0.11	2.58e-12	strongHypo
1	74811558	74812093	0.286	195	8	0.84	127	8	0.289	1.06e-24	strongHyper
1	74967594	74967735	0.313	84	5	0.852	67	5	0.223	3.33e-12	strongHyper
1	75137130	75137684	0.573	402	25	0.212	471	25	-0.103	8.84e-30	strongHypo
1	75723214	75723395	0.906	107	6	0.566	119	6	-0.106	5.54e-08	strongHypo
1	75725880	75726317	0.353	195	10	0.739	211	10	0.128	7.25e-16	strongHyper
1	75976627	75976953	0.339	159	6	0.812	124	6	0.23	1.61e-15	strongHyper
1	76279361	76279598	0.144	161	7	0.492	126	7	0.106	8.65e-09	strongHyper
1	76379345	76379972	0.39	143	6	0.942	87	6	0.284	2.91e-19	strongHyper
1	77011164	77011286	0.18	121	6	0.695	100	6	0.233	1.14e-14	strongHyper
1	77430841	77431576	0.942	116	6	0.502	102	6	-0.204	1.35e-14	strongHypo
1	77560857	77560959	0.312	86	4	0.826	84	4	0.258	1.27e-12	strongHyper
1	78274752	78274999	0.484	64	4	0.898	88	4	0.152	3.05e-08	strongHyper
1	78651294	78651575	0.605	235	10	0.222	199	10	-0.145	3.24e-15	strongHypo
1	79045453	79045661	0.149	181	11	0.717	156	11	0.267	2.01e-28	strongHyper
1	79138575	79138797	0.278	91	5	0.842	67	5	0.28	6.03e-14	strongHyper
1	79478736	79479000	0.379	91	6	0.932	78	6	0.244	1.95e-13	strongHyper
1	79641881	79642430	0.268	139	11	0.933	213	11	0.356	3.03e-37	strongHyper
1	80163595	80163911	0.443	140	7	0.943	112	7	0.233	1.64e-18	strongHyper
1	80441730	80441822	0.172	111	6	0.675	118	6	0.231	3.22e-15	strongHyper
1	81221727	81221839	0.275	93	4	0.9	50	4	0.343	6.82e-14	strongHyper
1	81225770	81225968	0.444	83	5	0.853	88	5	0.128	2.33e-08	strongHyper
1	81444599	81444792	0.308	70	4	0.805	61	4	0.191	2.94e-08	strongHyper
1	81502920	81503103	0.559	181	10	0.949	118	10	0.126	9.29e-15	strongHyper
1	81804152	81804405	0.712	75	4	0.224	82	4	-0.228	1.98e-09	strongHypo
1	82345843	82346302	0.366	165	8	0.722	125	8	0.103	4.31e-10	strongHyper
1	83581837	83582019	0.453	124	7	0.987	82	7	0.233	1.28e-18	strongHyper
1	83641262	83641836	0.722	163	8	0.384	146	8	-0.114	8.43e-12	strongHypo
1	83691916	83692574	0.3	258	12	0.863	193	12	0.289	5.49e-32	strongHyper
1	83693631	83694159	0.674	136	9	0.16	148	9	-0.204	4.7e-17	strongHypo
1	83813635	83814119	0.436	121	6	0.948	130	6	0.269	1.6e-19	strongHyper
1	84133539	84133752	0.351	112	7	0.873	151	7	0.246	1.4e-18	strongHyper
1	84253866	84253996	0.106	93	4	0.527	77	4	0.185	1.45e-09	strongHyper
1	84643250	84643529	0.421	107	6	0.885	95	6	0.175	3.8e-12	strongHyper
1	84759680	84760146	0.255	206	11	0.788	181	11	0.251	4.89e-26	strongHyper
1	84774831	84774964	0.141	70	5	0.723	62	5	0.241	2.3e-11	strongHyper
1	84867186	84867271	0.328	66	4	0.926	49	4	0.272	2.43e-11	strongHyper
1	85137619	85137975	0.133	113	9	0.563	146	9	0.172	4.57e-13	strongHyper
1	85321274	85321533	0.408	93	6	0.882	104	6	0.189	2.55e-12	strongHyper
1	85339670	85340536	0.437	126	9	0.881	125	9	0.164	1.24e-15	strongHyper
1	85433320	85433554	0.379	106	5	0.917	44	5	0.194	7.07e-10	strongHyper
1	85579749	85579845	0.579	147	10	0.0972	212	10	-0.212	8.24e-23	strongHypo
1	85581543	85582029	0.58	159	9	0.208	202	9	-0.126	4.62e-13	strongHypo
1	85628743	85629186	0.684	181	8	0.318	161	8	-0.112	2.37e-11	strongHypo
1	85874649	85874936	0.38	106	5	0.858	100	5	0.224	8.47e-14	strongHyper
1	86340093	86340198	0.383	117	5	0.829	76	5	0.172	3.35e-09	strongHyper
1	86757439	86757813	0.293	143	10	0.719	147	10	0.151	3.44e-13	strongHyper
1	87132385	87132480	0.117	200	12	0.518	141	12	0.111	9.11e-16	strongHyper
1	87151473	87151704	0.68	274	17	0.306	238	17	-0.152	6.44e-19	strongHypo
1	87152109	87152337	0.214	229	14	0.527	225	14	0.107	4.59e-10	strongHyper
1	87284677	87285105	0.499	190	11	0.87	211	11	0.115	6.13e-16	strongHyper
1	87333344	87333630	0.949	88	5	0.519	74	5	-0.167	6.44e-10	strongHypo
1	87337966	87338100	0.912	125	4	0.55	80	4	-0.15	3.94e-09	strongHypo
1	87619906	87620208	0.491	147	10	0.957	123	10	0.188	1.58e-18	strongHyper
1	87682638	87682981	0.286	166	9	0.881	143	9	0.307	6e-29	strongHyper
1	87956141	87956329	0.113	71	4	0.598	93	4	0.227	8.94e-11	strongHyper
1	87957954	87958492	0.194	144	7	0.742	124	7	0.273	1.98e-20	strongHyper
1	88466038	88466337	0.37	81	4	0.915	70	4	0.274	1.12e-12	strongHyper
1	88534823	88534993	0.469	86	5	0.966	95	5	0.246	1.96e-15	strongHyper
1	89042467	89042825	0.382	138	8	0.924	130	8	0.255	2.47e-21	strongHyper
1	89057997	89058187	0.384	123	7	0.765	138	7	0.149	1.22e-09	strongHyper
1	89114129	89114271	0.281	64	4	0.912	58	4	0.323	3.16e-13	strongHyper
1	89566990	89567097	0.561	80	4	0.119	90	4	-0.193	7.32e-10	strongHypo
1	89634435	89634704	0.554	182	10	0.198	210	10	-0.133	6.55e-15	strongHypo
1	89883783	89884127	0.874	111	6	0.446	100	6	-0.231	1.45e-14	strongHypo
1	90003168	90003532	0.243	157	10	0.718	219	10	0.205	1.95e-22	strongHyper
1	90122331	90123638	0.365	278	15	0.77	263	15	0.146	1.6e-21	strongHyper
1	90193140	90193499	0.28	133	6	0.923	95	6	0.371	5.6e-23	strongHyper
1	90550631	90551238	0.236	205	10	0.804	151	10	0.275	9.45e-23	strongHyper
1	90623623	90623823	0.885	62	5	0.388	71	5	-0.185	3.38e-09	strongHypo
1	90704957	90705054	0.435	115	7	0.0665	123	7	-0.113	1.23e-11	strongHypo
1	90705933	90706101	0.609	92	5	0.186	103	5	-0.155	2.41e-09	strongHypo
1	90723756	90724148	0.398	266	16	0.0569	251	16	-0.107	1.1e-20	strongHypo
1	90726802	90726910	0.407	215	10	0.0768	244	10	-0.117	1.04e-17	strongHypo
1	90731846	90732617	0.264	171	9	0.563	192	9	0.133	1.49e-08	strongHyper
1	90834867	90836561	0.494	1409	99	0.152	1836	99	-0.101	4.78e-111	strongHypo
1	91188956	91189378	0.276	94	6	0.752	92	6	0.186	7.16e-11	strongHyper
1	91804653	91804963	0.401	150	10	0.846	153	10	0.174	1.34e-16	strongHyper
1	92192310	92192545	0.197	89	7	0.901	75	7	0.34	1.97e-19	strongHyper
1	92724600	92724701	0.377	102	5	0.901	70	5	0.226	8.85e-13	strongHyper
1	92804712	92804982	0.42	102	7	0.0401	151	7	-0.149	3.98e-13	strongHypo
1	92943413	92943761	0.299	111	6	0.762	110	6	0.188	2e-11	strongHyper
1	93567334	93567423	0.308	82	5	0.756	79	5	0.152	7.81e-09	strongHyper
1	93584710	93585231	0.347	225	12	0.793	205	12	0.167	2.73e-22	strongHyper
1	93715643	93716030	0.254	188	10	0.765	188	10	0.233	1.06e-22	strongHyper
1	93728521	93728929	0.106	192	11	0.595	192	11	0.224	1.19e-22	strongHyper
1	93768998	93769264	0.764	113	8	0.241	121	8	-0.217	2.84e-15	strongHypo
1	93978945	93979512	0.323	128	7	0.734	128	7	0.141	3.56e-11	strongHyper
1	94081590	94082028	0.293	76	7	0.835	111	7	0.204	2.78e-14	strongHyper
1	94100843	94101201	0.445	158	10	0.86	168	10	0.143	1.56e-17	strongHyper
1	94960899	94961431	0.448	129	7	0.885	86	7	0.149	1.57e-11	strongHyper
1	95057536	95057580	0.301	53	4	0.972	34	4	0.289	8.35e-11	strongHyper
1	96574836	96575292	0.459	131	8	0.877	113	8	0.13	5.79e-12	strongHyper
1	97353226	97353433	0.185	111	5	0.567	99	5	0.131	1.55e-08	strongHyper
1	98817970	98818020	0.407	74	4	0.935	62	4	0.249	1.94e-11	strongHyper
1	99456827	99457011	0.233	107	5	0.719	90	5	0.216	1.62e-11	strongHyper
1	99570629	99570826	0.332	111	5	0.872	92	5	0.28	2.65e-15	strongHyper
1	99704506	99704825	0.271	298	14	0.743	221	14	0.18	1.83e-25	strongHyper
1	100511969	100512171	0.328	79	4	0.804	74	4	0.195	1.41e-08	strongHyper
1	101257277	101257478	0.272	81	4	0.817	67	4	0.262	1.4e-11	strongHyper
1	102624862	102624974	0.199	66	5	0.692	60	5	0.2	4.1e-08	strongHyper
1	104463298	104463980	0.386	297	14	0.798	223	14	0.138	2.24e-20	strongHyper
1	104932400	104932583	0.345	146	8	0.844	101	8	0.184	4.72e-15	strongHyper
1	105103740	105104014	0.315	90	5	0.837	74	5	0.22	1.07e-10	strongHyper
1	106161899	106161913	0.464	63	4	0.983	56	4	0.231	3.04e-11	strongHyper
1	107449190	107449559	0.259	114	6	0.876	111	6	0.337	3.84e-20	strongHyper
1	107706151	107706800	0.432	170	10	0.913	160	10	0.199	5.2e-21	strongHyper
1	108051632	108051871	0.339	102	7	0.677	114	7	0.104	1.48e-06	strongHyper
1	108081880	108082410	0.24	108	6	0.72	93	6	0.171	3.42e-12	strongHyper
1	108223334	108223462	0.254	114	5	0.716	101	5	0.2	8.46e-11	strongHyper
1	108232562	108232705	0.212	107	5	0.727	82	5	0.23	3.19e-12	strongHyper
1	108461638	108461763	0.243	76	4	0.798	49	4	0.221	7.17e-09	strongHyper
1	108664625	108664804	0.177	80	5	0.681	109	5	0.226	1.32e-12	strongHyper
1	108701446	108701714	0.275	63	4	0.785	85	4	0.225	8.36e-10	strongHyper
1	109242174	109243136	0.248	324	19	0.646	326	19	0.131	1.7e-22	strongHyper
1	109247381	109247876	0.313	154	8	0.768	123	8	0.179	2.7e-14	strongHyper
1	109255936	109256181	0.492	86	6	0.872	90	6	0.12	4.28e-08	strongHyper
1	109296234	109296279	0.434	63	4	0.947	56	4	0.224	3.92e-10	strongHyper
1	109338202	109338357	0.416	62	4	0.953	54	4	0.234	6.64e-10	strongHyper
1	109371025	109371160	0.606	89	5	0.064	92	5	-0.274	1.52e-15	strongHypo
1	109373142	109373557	0.746	81	6	0.361	124	6	-0.133	1.79e-06	strongHypo
1	109490968	109491681	0.401	353	21	0.87	402	21	0.197	1.34e-42	strongHyper
1	109508682	109508990	0.272	167	12	0.73	247	12	0.177	2.36e-20	strongHyper
1	109625673	109625801	0.777	155	10	0.405	223	10	-0.103	2.04e-12	strongHypo
1	109989687	109989878	0.365	75	4	0.816	85	4	0.183	1.89e-08	strongHyper
1	109995727	109996159	0.507	196	9	0.915	160	9	0.172	5.41e-18	strongHyper
1	110038663	110039001	0.516	169	7	0.925	164	7	0.188	7.47e-16	strongHyper
1	110070007	110070114	0.61	108	9	0.213	184	9	-0.104	4.2e-11	strongHypo
1	110133257	110133615	0.12	133	7	0.472	138	7	0.156	3.96e-11	strongHyper
1	110135728	110135807	0.292	105	5	0.811	91	5	0.245	6.93e-14	strongHyper
1	110161860	110162213	0.107	204	11	0.591	213	11	0.214	8.28e-24	strongHyper
1	110165139	110165210	0.184	55	4	0.785	63	4	0.279	9.55e-11	strongHyper
1	110165922	110166243	0.194	106	6	0.85	129	6	0.382	1.39e-24	strongHyper
1	110166779	110167170	0.348	223	12	0.76	152	12	0.121	1.67e-16	strongHyper
1	110227714	110228125	0.382	289	14	0.888	184	14	0.225	1.45e-31	strongHyper
1	110229337	110230092	0.332	532	24	0.769	299	24	0.139	2.03e-35	strongHyper
1	110230426	110230684	0.263	127	9	0.706	120	9	0.123	2.95e-12	strongHyper
1	110242850	110243263	0.282	119	5	0.707	96	5	0.183	3.35e-10	strongHyper
1	110340590	110340865	0.453	218	11	0.786	182	11	0.113	7.28e-12	strongHyper
1	110341199	110341906	0.426	403	26	0.807	381	26	0.108	5.19e-30	strongHyper
1	110346891	110347600	0.371	316	17	0.773	235	17	0.129	5.15e-19	strongHyper
1	110466561	110467546	0.243	253	15	0.844	230	15	0.294	1.3e-38	strongHyper
1	110483140	110483512	0.2	205	12	0.631	152	12	0.121	9.35e-17	strongHyper
1	110492411	110492891	0.57	121	8	0.933	110	8	0.122	3.88e-12	strongHyper
1	110538086	110538185	0.0176	107	6	0.391	113	6	0.142	4.67e-13	strongHyper
1	110538817	110539190	0.21	188	9	0.617	131	9	0.146	6.69e-13	strongHyper
1	110560837	110561066	0.355	96	5	0.887	97	5	0.269	1.93e-15	strongHyper
1	110600996	110601497	0.296	139	6	0.799	102	6	0.249	7.48e-15	strongHyper
1	110603526	110605188	0.205	702	33	0.608	636	33	0.153	3.61e-51	strongHyper
1	110673622	110674032	0.117	653	33	0.509	430	33	0.136	3.26e-46	strongHyper
1	110718507	110718852	0.362	91	6	0.842	122	6	0.208	1.17e-14	strongHyper
1	110780611	110780707	0.865	83	6	0.467	89	6	-0.173	2.84e-07	strongHypo
1	111138559	111138770	0.361	154	10	0.925	135	10	0.248	1.81e-23	strongHyper
1	111320267	111320434	0.346	155	10	0.855	111	10	0.176	6.89e-17	strongHyper
1	111786640	111787083	0.538	170	9	0.926	179	9	0.147	1.15e-16	strongHyper
1	111801195	111801921	0.38	295	15	0.859	266	15	0.221	8.48e-35	strongHyper
1	111804023	111804395	0.208	89	7	0.728	128	7	0.205	2.04e-13	strongHyper
1	111804819	111805347	0.425	202	13	0.823	194	13	0.125	8.09e-18	strongHyper
1	111805709	111806043	0.419	131	8	0.884	137	8	0.172	5.63e-15	strongHyper
1	111814176	111814414	0.386	149	12	0.827	121	12	0.126	1.19e-14	strongHyper
1	111818273	111818504	0.261	130	6	0.851	108	6	0.314	3.68e-21	strongHyper
1	111833352	111833738	0.239	123	5	0.689	87	5	0.183	7.33e-11	strongHyper
1	111842618	111842925	0.146	89	4	0.535	87	4	0.129	1.59e-06	strongHyper
1	111843759	111844171	0.296	124	7	0.793	129	7	0.215	3.55e-14	strongHyper
1	111846626	111847158	0.412	186	8	0.791	121	8	0.131	5.58e-11	strongHyper
1	111848565	111848848	0.564	128	7	0.92	93	7	0.119	8.15e-09	strongHyper
1	111849685	111849992	0.263	107	6	0.75	98	6	0.193	1.17e-13	strongHyper
1	111852656	111853061	0.437	134	8	0.706	153	8	0.116	2.48e-06	strongHyper
1	111883174	111883416	0.312	99	5	0.767	103	5	0.187	9.67e-11	strongHyper
1	111895464	111896208	0.242	652	33	0.608	508	33	0.124	2.56e-36	strongHyper
1	111930352	111930391	0.382	52	4	0.875	70	4	0.188	2.16e-08	strongHyper
1	111943846	111945283	0.369	487	24	0.887	357	24	0.227	1.14e-51	strongHyper
1	111949278	111949495	0.286	76	4	0.788	50	4	0.182	7.21e-08	strongHyper
1	111968458	111968944	0.215	108	6	0.763	106	6	0.265	2.95e-17	strongHyper
1	111977487	111977748	0.29	145	7	0.782	105	7	0.188	3.27e-13	strongHyper
1	111983632	111984621	0.415	212	12	0.834	217	12	0.137	4.77e-20	strongHyper
1	112025829	112026562	0.259	196	11	0.728	174	11	0.173	3.32e-21	strongHyper
1	112127981	112128025	0.308	84	5	0.856	90	5	0.263	9.4e-14	strongHyper
1	112341602	112342433	0.412	200	12	0.934	185	12	0.28	2.64e-30	strongHyper
1	112705139	112705685	0.594	177	10	0.227	249	10	-0.113	1.32e-12	strongHypo
1	112743018	112743108	0.323	55	7	0.796	76	7	0.136	1.18e-07	strongHyper
1	112905446	112905841	0.306	79	6	0.746	77	6	0.103	5.76e-09	strongHyper
1	113168978	113169267	0.277	137	9	0.772	139	9	0.194	6.17e-19	strongHyper
1	113242547	113242630	0.197	42	4	0.828	57	4	0.271	2.18e-10	strongHyper
1	113653839	113653899	0.425	99	4	0.848	73	4	0.167	9.33e-09	strongHyper
1	113680288	113680540	0.474	164	10	0.939	144	10	0.194	7.24e-21	strongHyper
1	113941139	113941413	0.392	85	6	0.821	91	6	0.118	7.78e-10	strongHyper
1	113982774	113982996	0.831	97	8	0.288	78	8	-0.161	4.54e-13	strongHypo
1	114100186	114100543	0.424	116	6	0.904	119	6	0.22	3.52e-15	strongHyper
1	114118220	114118601	0.387	133	9	0.809	162	9	0.17	7.66e-15	strongHyper
1	114216542	114217698	0.505	275	17	0.829	220	17	0.11	1.82e-13	strongHyper
1	114249670	114250092	0.276	234	12	0.755	208	12	0.202	2.89e-22	strongHyper
1	114346009	114346125	0.0441	103	6	0.365	81	6	0.101	2.66e-08	strongHyper
1	114347943	114348056	0.106	42	4	0.843	57	4	0.371	2.52e-13	strongHyper
1	114368827	114369034	0.545	106	7	0.965	89	7	0.137	4.47e-12	strongHyper
1	114390513	114390773	0.264	89	5	0.886	86	5	0.335	3.81e-17	strongHyper
1	114541133	114541220	0.923	82	5	0.53	79	5	-0.145	2.31e-08	strongHypo
1	115456455	115456830	0.352	165	10	0.78	144	10	0.135	4.76e-13	strongHyper
1	115479264	115479460	0.0764	230	15	0.551	173	15	0.163	2.04e-25	strongHyper
1	115667039	115667216	0.192	84	5	0.749	74	5	0.252	4.69e-13	strongHyper
1	115671054	115671110	0.91	50	6	0.431	78	6	-0.125	8.08e-08	strongHypo
1	115679215	115679524	0.312	115	7	0.75	135	7	0.159	2.54e-12	strongHyper
1	115829004	115829602	0.222	306	19	0.705	318	19	0.204	1.36e-34	strongHyper
1	116026895	116027002	0.304	106	4	0.789	78	4	0.233	1.93e-10	strongHyper
1	116139440	116139677	0.299	123	7	0.737	123	7	0.166	1.27e-13	strongHyper
1	116208182	116208446	0.363	81	6	0.892	101	6	0.22	8.02e-14	strongHyper
1	116210858	116210986	0.29	77	6	0.77	72	6	0.156	4.3e-09	strongHyper
1	116276165	116276520	0.418	100	6	0.939	81	6	0.232	8.05e-15	strongHyper
1	116335240	116335486	0.355	82	4	0.817	65	4	0.182	1.79e-09	strongHyper
1	116365477	116365746	0.259	97	4	0.761	78	4	0.242	2.87e-11	strongHyper
1	116374935	116374998	0.154	111	4	0.563	95	4	0.184	9.92e-10	strongHyper
1	116387683	116387918	0.334	138	5	0.873	123	5	0.317	9.5e-20	strongHyper
1	116389379	116389752	0.357	187	10	0.958	132	10	0.297	4e-30	strongHyper
1	116433583	116433758	0.149	120	6	0.589	125	6	0.178	9.46e-13	strongHyper
1	116483918	116484095	0.383	87	4	0.845	78	4	0.204	2.23e-09	strongHyper
1	116534130	116534401	0.407	198	11	0.837	107	11	0.169	2.15e-14	strongHyper
1	116603612	116603988	0.477	286	17	0.903	207	17	0.137	2.41e-22	strongHyper
1	116636711	116637197	0.39	141	9	0.765	134	9	0.154	9.04e-16	strongHyper
1	116642521	116642780	0.308	172	9	0.885	122	9	0.278	2.27e-24	strongHyper
1	116765251	116765621	0.471	134	11	0.943	133	11	0.174	9.57e-19	strongHyper
1	116916763	116917033	0.804	159	8	0.514	195	8	-0.128	1.23e-05	strongHypo
1	116984762	116985094	0.374	124	9	0.962	106	9	0.267	8.46e-23	strongHyper
1	117093198	117093378	0.519	100	4	0.139	87	4	-0.143	3.48e-08	strongHypo
1	117173851	117173958	0.209	63	4	0.889	46	4	0.345	1.38e-12	strongHyper
1	117217776	117217975	0.468	94	7	0.968	82	7	0.174	9.03e-14	strongHyper
1	117263574	117263951	0.546	166	8	0.939	125	8	0.164	5.51e-15	strongHyper
1	117549421	117549479	0.427	92	4	0.962	47	4	0.243	3.59e-11	strongHyper
1	117565815	117566554	0.262	170	9	0.886	124	9	0.323	2.84e-27	strongHyper
1	117594725	117595031	0.314	106	6	0.903	107	6	0.309	3.12e-20	strongHyper
1	117672783	117673023	0.394	181	9	0.88	137	9	0.207	1.15e-18	strongHyper
1	117708924	117709224	0.376	134	6	0.823	85	6	0.159	3.53e-12	strongHyper
1	117817501	117817953	0.235	160	7	0.984	132	7	0.502	2.24e-45	strongHyper
1	117970323	117970416	0.261	97	4	0.697	94	4	0.192	1.1e-08	strongHyper
1	119141192	119141352	0.158	63	4	0.71	77	4	0.258	9.2e-11	strongHyper
1	119631213	119631310	0.285	163	9	0.659	164	9	0.104	1.9e-11	strongHyper
1	119735356	119735432	0.725	193	7	0.34	179	7	-0.151	3.48e-14	strongHypo
1	119861483	119861579	0.344	70	4	0.95	74	4	0.333	2.57e-15	strongHyper
1	119916407	119916592	0.52	115	7	0.945	72	7	0.152	7.86e-11	strongHyper
1	119925503	119925702	0.185	195	10	0.504	170	10	0.102	7.47e-11	strongHyper
1	120067773	120067950	0.574	171	6	0.17	181	6	-0.19	1.04e-15	strongHypo
1	120196698	120196826	0.245	305	7	0.619	233	7	0.184	8.74e-19	strongHyper
1	120237815	120238042	0.269	59	4	0.882	43	4	0.262	1.28e-10	strongHyper
1	120249527	120249632	0.397	187	7	0.797	153	7	0.16	5.92e-14	strongHyper
1	120420028	120420301	0.327	137	8	0.834	121	8	0.301	1.19e-21	strongHyper
1	120466168	120466483	0.508	202	8	0.858	184	8	0.12	3.06e-13	strongHyper
1	120472851	120473033	0.518	121	6	0.913	116	6	0.155	8.62e-12	strongHyper
1	120620226	120620792	0.423	350	25	0.874	277	25	0.157	6.27e-34	strongHyper
1	120663987	120664449	0.169	82	6	0.571	70	6	0.131	3.83e-08	strongHyper
1	120673360	120673770	0.443	314	14	0.914	207	14	0.196	9.32e-30	strongHyper
1	120840540	120840794	0.283	66	4	1	36	4	0.365	1.04e-13	strongHyper
1	120957242	120957552	0.391	117	5	0.795	92	5	0.147	5.21e-09	strongHyper
1	121098233	121098616	0.388	193	7	0.736	181	7	0.127	3.65e-10	strongHyper
1	121194537	121194776	0.452	62	4	0.977	53	4	0.23	2.35e-10	strongHyper
1	121195974	121196238	0.575	121	10	0.906	158	10	0.101	1.71e-10	strongHyper
1	121220838	121221204	0.428	139	8	0.915	138	8	0.214	4.48e-18	strongHyper
1	121227573	121228316	0.194	170	9	0.63	120	9	0.172	3.6e-15	strongHyper
1	121258113	121258655	0.289	55	5	0.866	92	5	0.245	2.07e-11	strongHyper
1	121291277	121291436	0.33	53	4	0.874	79	4	0.244	2.28e-10	strongHyper
1	121294030	121294429	0.321	95	5	0.782	99	5	0.19	2.76e-10	strongHyper
1	121337740	121338187	0.346	79	4	0.852	86	4	0.249	1.92e-10	strongHyper
1	121378678	121379096	0.194	120	5	0.617	125	5	0.186	4.05e-11	strongHyper
1	121386215	121386841	0.269	157	10	0.669	212	10	0.157	3.76e-14	strongHyper
1	143487831	143487912	0.0428	61	5	0.468	58	5	0.114	1.04e-07	strongHyper
1	143885863	143886205	0.457	108	6	0.866	99	6	0.134	1.36e-08	strongHyper
1	143947521	143947734	0.292	82	4	0.793	72	4	0.22	4.28e-10	strongHyper
1	143950234	143950467	0.493	51	4	0.924	62	4	0.134	7.92e-08	strongHyper
1	143983689	143983855	0.375	96	6	0.932	89	6	0.25	7.11e-16	strongHyper
1	143986334	143986794	0.354	131	6	0.918	105	6	0.289	4.98e-20	strongHyper
1	143995917	143996411	0.336	194	11	0.789	173	11	0.173	1.63e-17	strongHyper
1	143997147	143997591	0.259	183	9	0.796	146	9	0.256	5.74e-23	strongHyper
1	144000720	144001331	0.42	251	14	0.887	192	14	0.186	1.66e-26	strongHyper
1	144002581	144002954	0.326	212	9	0.72	145	9	0.139	1.67e-14	strongHyper
1	144006254	144006312	0.394	87	5	0.769	99	5	0.146	2.61e-07	strongHyper
1	144008642	144008820	0.376	150	6	0.943	97	6	0.317	9.35e-23	strongHyper
1	144014882	144015299	0.437	94	5	0.813	77	5	0.123	1.06e-05	strongHyper
1	144015732	144016235	0.43	185	8	0.774	162	8	0.112	9.01e-11	strongHyper
1	144030566	144030874	0.311	107	7	0.733	94	7	0.11	1.74e-09	strongHyper
1	144041345	144041835	0.568	184	9	0.924	152	9	0.131	1.86e-14	strongHyper
1	144048581	144048856	0.556	134	9	0.844	161	9	0.109	1.25e-07	strongHyper
1	144059004	144059601	0.214	147	7	0.616	136	7	0.16	2.27e-12	strongHyper
1	144066181	144066504	0.263	103	5	0.731	101	5	0.202	5.5e-11	strongHyper
1	144067095	144067336	0.312	134	6	0.794	130	6	0.225	2.28e-15	strongHyper
1	144413883	144414077	0.166	179	10	0.526	190	10	0.104	4.68e-13	strongHyper
1	144420728	144421009	0.396	170	13	0.936	233	13	0.241	4.78e-31	strongHyper
1	144422340	144423091	0.374	136	9	0.896	169	9	0.233	1.22e-21	strongHyper
1	144456437	144456626	0.459	75	5	0.952	67	5	0.191	2.15e-11	strongHyper
1	144892064	144892389	0.625	155	8	0.921	172	8	0.107	3.36e-10	strongHyper
1	144893337	144894048	0.337	179	9	0.794	149	9	0.206	2.05e-15	strongHyper
1	144900907	144901603	0.19	150	8	0.735	117	8	0.253	2.96e-18	strongHyper
1	144942145	144942574	0.452	59	5	0.919	66	5	0.143	9.51e-09	strongHyper
1	144960372	144961053	0.364	177	9	0.727	159	9	0.131	1.52e-10	strongHyper
1	144961988	144962076	0.213	93	4	0.731	85	4	0.264	4.36e-12	strongHyper
1	144995049	144995296	0.371	94	6	0.772	99	6	0.133	5.79e-08	strongHyper
1	144996505	144996806	0.355	101	5	0.778	108	5	0.175	9.45e-10	strongHyper
1	144997346	144997426	0.516	87	5	0.938	48	5	0.121	3.44e-07	strongHyper
1	145059188	145059513	0.519	191	7	0.899	127	7	0.145	4.56e-13	strongHyper
1	145066635	145067246	0.551	462	18	0.888	373	18	0.129	5.47e-25	strongHyper
1	145069323	145070056	0.483	161	8	0.882	202	8	0.164	8.4e-14	strongHyper
1	145070399	145070820	0.408	175	8	0.819	142	8	0.174	2.06e-13	strongHyper
1	145071646	145072074	0.449	134	9	0.863	131	9	0.145	1.05e-13	strongHyper
1	145077778	145078080	0.339	70	5	0.953	87	5	0.331	4.15e-17	strongHyper
1	145118347	145118579	0.288	148	6	0.798	98	6	0.236	3.56e-16	strongHyper
1	145168836	145168987	0.0858	274	15	0.419	266	15	0.106	2.25e-20	strongHyper
1	145282384	145282653	0.0603	258	14	0.506	179	14	0.17	1.93e-25	strongHyper
1	145290778	145291604	0.403	293	12	0.919	237	12	0.276	3.74e-38	strongHyper
1	145420459	145420548	0.52	82	4	0.918	97	4	0.172	7.68e-10	strongHyper
1	145559103	145559286	0.223	34	4	0.942	49	4	0.333	2.89e-12	strongHyper
1	145573217	145574043	0.441	239	12	0.901	284	12	0.214	3.74e-30	strongHyper
1	145707037	145707346	0.372	111	7	0.871	113	7	0.207	6.29e-15	strongHyper
1	145708048	145708312	0.322	92	6	0.843	75	6	0.197	5.62e-12	strongHyper
1	145764061	145764150	0.517	103	7	0.968	73	7	0.119	3.43e-11	strongHyper
1	146065570	146066405	0.427	314	13	0.908	250	13	0.233	7.66e-36	strongHyper
1	146514018	146514253	0.296	77	4	0.712	73	4	0.144	2.77e-07	strongHyper
1	146779534	146780079	0.274	129	6	0.778	104	6	0.227	1.98e-14	strongHyper
1	147504787	147504924	0.655	113	6	0.249	101	6	-0.12	2.29e-09	strongHypo
1	147527770	147528211	0.73	127	7	0.36	140	7	-0.117	2.62e-09	strongHypo
1	147619791	147620407	0.416	217	12	0.881	216	12	0.204	1.9e-27	strongHyper
1	147759080	147759186	0.451	89	5	0.928	65	5	0.177	2.46e-10	strongHyper
1	148102960	148103721	0.419	251	10	0.844	296	10	0.199	3.22e-26	strongHyper
1	148147794	148148314	0.412	329	14	0.84	235	14	0.173	3.84e-28	strongHyper
1	148388229	148388372	0.566	87	7	0.0837	131	7	-0.191	3.47e-15	strongHypo
1	148530733	148531010	0.434	227	11	0.943	125	11	0.201	7.5e-23	strongHyper
1	148532257	148533083	0.224	203	12	0.873	189	12	0.35	4.84e-39	strongHyper
1	148836239	148836516	0.716	110	9	0.915	219	9	0.108	1.78e-07	strongHyper
1	148840670	148841262	0.406	127	7	0.821	139	7	0.183	1.02e-12	strongHyper
1	148845868	148846221	0.304	143	8	0.78	133	8	0.194	1.5e-15	strongHyper
1	148874669	148875086	0.765	82	4	0.331	87	4	-0.174	5.82e-09	strongHypo
1	148889456	148889685	0.288	226	13	0.796	168	13	0.193	1.68e-25	strongHyper
1	149031770	149032250	0.46	185	9	0.902	172	9	0.217	3.83e-16	strongHyper
1	149054908	149055395	0.426	144	6	0.883	130	6	0.217	4.89e-15	strongHyper
1	149101974	149102225	0.317	167	8	0.684	119	8	0.118	4.43e-11	strongHyper
1	149198139	149198423	0.532	137	6	0.886	113	6	0.142	5.32e-11	strongHyper
1	149240500	149240681	0.456	201	10	0.89	113	10	0.127	8.72e-16	strongHyper
1	149268716	149269433	0.383	245	13	0.745	219	13	0.129	1.03e-16	strongHyper
1	149288982	149289295	0.306	131	5	0.803	108	5	0.251	4.7e-16	strongHyper
1	149445290	149445728	0.477	85	6	0.0561	109	6	-0.159	1.11e-10	strongHypo
1	149554650	149555485	0.408	278	13	0.807	197	13	0.165	5e-20	strongHyper
1	149556882	149556944	0.349	77	7	0.946	62	7	0.208	3.58e-14	strongHyper
1	149833828	149834279	0.344	105	6	0.807	95	6	0.17	3.88e-10	strongHyper
1	149834582	149835065	0.32	216	10	0.707	176	10	0.161	1.29e-11	strongHyper
1	149835486	149835538	0.393	71	5	0.925	84	5	0.236	3.21e-13	strongHyper
1	149858071	149858361	0.412	141	9	0.924	153	9	0.22	3.96e-20	strongHyper
1	149858901	149859987	0.282	265	16	0.736	364	16	0.21	6.5e-31	strongHyper
1	149934469	149934833	0.389	49	4	0.886	75	4	0.199	1.05e-08	strongHyper
1	150154445	150154863	0.372	81	6	0.738	97	6	0.131	1.81e-06	strongHyper
1	150155725	150156206	0.285	135	9	0.875	121	9	0.261	2.2e-22	strongHyper
1	150157319	150157849	0.432	269	14	0.867	210	14	0.158	5.39e-26	strongHyper
1	150188185	150188741	0.338	63	6	0.816	97	6	0.141	9.23e-10	strongHyper
1	150209777	150211056	0.387	187	14	0.874	190	14	0.164	1.77e-23	strongHyper
1	150211368	150211504	0.233	62	7	0.892	100	7	0.295	5.94e-18	strongHyper
1	150283192	150283507	0.24	177	11	0.626	148	11	0.108	2.61e-10	strongHyper
1	151062464	151062613	0.296	77	6	0.809	65	6	0.158	1.88e-10	strongHyper
1	151143876	151144154	0.17	45	4	0.78	43	4	0.223	2.63e-07	strongHyper
1	151288037	151288136	0.39	53	4	0.916	84	4	0.238	1.11e-10	strongHyper
1	151324074	151324250	0.295	162	7	0.915	131	7	0.362	3.77e-28	strongHyper
1	151324701	151325285	0.552	183	14	0.901	248	14	0.11	6.35e-16	strongHyper
1	151569737	151570185	0.276	131	9	0.815	113	9	0.226	1.05e-19	strongHyper
1	151705089	151705218	0.461	94	7	0.907	107	7	0.146	6.23e-12	strongHyper
1	151706687	151706913	0.268	110	8	0.744	129	8	0.164	1.72e-13	strongHyper
1	151707726	151707928	0.323	102	9	0.904	119	9	0.241	9.68e-22	strongHyper
1	151711278	151712458	0.303	498	33	0.655	555	33	0.107	4.25e-31	strongHyper
1	151715267	151716027	0.158	225	14	0.47	194	14	0.105	1.74e-12	strongHyper
1	151813246	151814027	0.367	245	16	0.877	243	16	0.212	3.44e-32	strongHyper
1	151814601	151814704	0.358	90	6	0.921	61	6	0.216	8.59e-13	strongHyper
1	151815898	151817222	0.3	357	30	0.832	386	30	0.229	2.97e-50	strongHyper
1	151822533	151823008	0.386	191	11	0.753	229	11	0.124	1.46e-14	strongHyper
1	151826272	151826566	0.357	163	7	0.695	126	7	0.116	9.02e-09	strongHyper
1	151852034	151853081	0.515	246	18	0.885	277	18	0.108	6.22e-22	strongHyper
1	152053286	152053739	0.282	212	14	0.803	204	14	0.198	1e-23	strongHyper
1	153407323	153407430	0.535	100	6	0.898	89	6	0.102	1.44e-08	strongHyper
1	153777888	153778385	0.263	250	19	0.873	272	19	0.266	5.39e-42	strongHyper
1	153795386	153795631	0.171	126	9	0.63	134	9	0.16	7.17e-15	strongHyper
1	153936564	153936954	0.463	186	14	0.929	278	14	0.211	3.39e-31	strongHyper
1	153940908	153941063	0.425	98	5	0.861	93	5	0.168	1.29e-10	strongHyper
1	154349186	154349231	0.32	68	4	0.858	44	4	0.199	1.27e-07	strongHyper
1	154358553	154358768	0.479	123	8	0.845	124	8	0.117	1.61e-09	strongHyper
1	154572435	154572510	0.232	43	4	0.765	46	4	0.163	2.13e-06	strongHyper
1	154665989	154666385	0.55	86	6	0.932	100	6	0.145	5.85e-10	strongHyper
1	154670614	154671121	0.434	432	30	0.881	318	30	0.151	2.81e-41	strongHyper
1	154779674	154780129	0.292	122	9	0.823	153	9	0.209	2.83e-19	strongHyper
1	154842666	154842864	0.244	54	4	0.89	63	4	0.316	3.76e-13	strongHyper
1	154855945	154856472	0.257	248	16	0.761	195	16	0.194	3.44e-27	strongHyper
1	155009135	155009538	0.235	201	11	0.692	143	11	0.168	5.46e-19	strongHyper
1	155175947	155176044	0.384	124	6	0.822	78	6	0.155	5.12e-10	strongHyper
1	155433253	155433322	0.318	41	4	0.906	33	4	0.177	2.5e-07	strongHyper
1	155606634	155606874	0.302	74	4	0.914	77	4	0.346	5.16e-16	strongHyper
1	155738199	155738314	0.231	46	5	0.94	103	5	0.357	2.26e-18	strongHyper
1	155941913	155942650	0.373	372	29	0.811	336	29	0.121	1.85e-30	strongHyper
1	155951183	155951236	0.354	62	5	0.883	61	5	0.191	3e-10	strongHyper
1	155961508	155962068	0.221	311	23	0.626	336	23	0.104	2.21e-26	strongHyper
1	155965305	155965752	0.476	205	16	0.827	290	16	0.105	1.95e-17	strongHyper
1	155985769	155985902	0.318	67	6	0.952	81	6	0.292	2.74e-17	strongHyper
1	156077132	156077280	0.304	325	16	0.729	148	16	0.115	2.02e-19	strongHyper
1	156138612	156138810	0.467	87	9	0.878	142	9	0.124	4.29e-11	strongHyper
1	156263405	156263549	0.485	178	8	0.915	101	8	0.16	7.59e-14	strongHyper
1	156369905	156370449	0.482	154	12	0.957	160	12	0.187	6.83e-25	strongHyper
1	156377079	156377186	0.384	70	4	0.854	63	4	0.178	1.9e-08	strongHyper
1	156389426	156389608	0.173	115	7	0.672	126	7	0.211	1.61e-15	strongHyper
1	156418548	156419223	0.219	170	11	0.677	186	11	0.148	2.45e-17	strongHyper
1	156429284	156429894	0.524	172	13	0.0629	209	13	-0.183	1.68e-24	strongHypo
1	156431455	156431887	0.789	78	7	0.318	85	7	-0.125	2.21e-08	strongHypo
1	156471254	156471668	0.565	102	9	0.854	171	9	0.13	6.48e-09	strongHyper
1	156480589	156480707	0.34	105	6	0.77	72	6	0.117	1.01e-08	strongHyper
1	156481749	156482625	0.456	443	25	0.795	420	25	0.11	3.81e-23	strongHyper
1	156601993	156602024	0.0802	74	4	0.596	81	4	0.255	7.88e-12	strongHyper
1	156656677	156656837	0.792	64	5	0.315	118	5	-0.182	4.59e-07	strongHypo
1	156658554	156658657	0.273	165	10	0.776	178	10	0.225	1.29e-21	strongHyper
1	156668817	156669268	0.5	243	12	0.865	226	12	0.138	4.56e-17	strongHyper
1	156760335	156760553	0.197	66	5	0.712	64	5	0.181	9.34e-10	strongHyper
1	156849211	156849270	0.753	93	8	0.211	98	8	-0.186	1.38e-13	strongHypo
1	156851685	156852081	0.479	204	12	0.878	168	12	0.114	8.12e-16	strongHyper
1	156879217	156879277	0.197	68	5	0.881	71	5	0.351	8.69e-17	strongHyper
1	156908639	156908955	0.35	341	22	0.777	229	22	0.108	9.09e-27	strongHyper
1	156912894	156912961	0.178	68	4	0.656	66	4	0.187	2.65e-08	strongHyper
1	156941780	156942149	0.234	180	11	0.86	201	11	0.335	1.13e-37	strongHyper
1	157035465	157035594	0.351	72	7	0.787	97	7	0.168	5.37e-09	strongHyper
1	157093061	157093172	0.163	59	4	0.653	42	4	0.15	4.32e-07	strongHyper
1	157107787	157107907	0.764	76	6	0.368	89	6	-0.133	1.93e-07	strongHypo
1	157116035	157116660	0.313	209	14	0.776	223	14	0.164	2.07e-22	strongHyper
1	157265404	157265611	0.298	98	6	0.799	119	6	0.222	7.21e-14	strongHyper
1	157357353	157357405	0.507	56	4	0.957	63	4	0.172	1.01e-08	strongHyper
1	158068905	158069053	0.378	110	7	0.787	86	7	0.123	5.53e-08	strongHyper
1	158077998	158078383	0.422	245	17	0.907	179	17	0.17	1.5e-26	strongHyper
1	158864718	158865020	0.221	111	6	0.826	73	6	0.283	5.44e-16	strongHyper
1	158986340	158986807	0.374	95	4	0.916	85	4	0.297	3.08e-14	strongHyper
1	159023854	159024116	0.415	170	9	0.883	135	9	0.209	4.59e-19	strongHyper
1	159176496	159177037	0.386	147	6	0.844	120	6	0.206	1.9e-14	strongHyper
1	159178500	159179045	0.318	155	7	0.833	109	7	0.217	2.94e-16	strongHyper
1	159185293	159186447	0.256	219	12	0.764	202	12	0.215	1.34e-26	strongHyper
1	159192582	159192718	0.429	149	8	0.87	147	8	0.174	1.83e-15	strongHyper
1	159193334	159194132	0.452	229	13	0.877	229	13	0.163	6.94e-22	strongHyper
1	159195180	159195782	0.248	250	10	0.66	188	10	0.18	1.82e-16	strongHyper
1	159198569	159198790	0.357	87	6	0.88	101	6	0.221	3.72e-14	strongHyper
1	159204819	159204939	0.31	94	4	0.881	75	4	0.313	1.71e-14	strongHyper
1	159205703	159206339	0.49	95	5	0.896	81	5	0.163	2.17e-09	strongHyper
1	159229499	159229784	0.346	101	6	0.773	101	6	0.158	3.82e-09	strongHyper
1	159612247	159613059	0.347	171	11	0.733	163	11	0.104	1.44e-11	strongHyper
1	159809624	159810046	0.327	140	7	0.844	122	7	0.249	7.64e-19	strongHyper
1	159821958	159822131	0.47	111	7	0.881	127	7	0.138	6.89e-13	strongHyper
1	159872051	159872577	0.545	165	9	0.924	134	9	0.115	1.09e-13	strongHyper
1	159872938	159873110	0.25	195	13	0.892	128	13	0.284	2.49e-31	strongHyper
1	159884255	159884558	0.391	132	8	0.809	153	8	0.138	1.4e-12	strongHyper
1	159940202	159940547	0.429	99	6	0.922	100	6	0.207	7.6e-15	strongHyper
1	159958000	159958395	0.318	172	9	0.735	129	9	0.133	6.97e-13	strongHyper
1	160082903	160083867	0.23	234	14	0.666	254	14	0.162	1.44e-19	strongHyper
1	160092958	160093390	0.161	315	18	0.585	286	18	0.141	6.09e-28	strongHyper
1	160093713	160094097	0.209	376	18	0.737	325	18	0.256	7.04e-47	strongHyper
1	160112542	160112701	0.878	123	9	0.381	135	9	-0.18	2.9e-17	strongHypo
1	160131943	160132355	0.13	119	7	0.53	113	7	0.152	6.06e-12	strongHyper
1	160186163	160186504	0.623	100	9	0.981	131	9	0.15	1.1e-12	strongHyper
1	160240936	160241139	0.222	138	9	0.829	157	9	0.302	6.17e-26	strongHyper
1	160355639	160355958	0.508	98	7	0.925	89	7	0.124	6.41e-10	strongHyper
1	160370792	160371157	0.388	303	29	0.828	276	29	0.111	5.35e-27	strongHyper
1	160376117	160376376	0	53	4	0.381	89	4	0.135	7.2e-09	strongHyper
1	160427749	160427975	0.382	104	7	0.822	99	7	0.123	6.36e-11	strongHyper
1	160549474	160549855	0.206	90	5	0.81	93	5	0.322	2.01e-16	strongHyper
1	160722877	160722960	0.0625	68	4	0.589	63	4	0.252	1.94e-11	strongHyper
1	160908089	160908160	0.14	45	4	0.769	59	4	0.285	1.97e-10	strongHyper
1	160935619	160935878	0.395	109	7	0.825	113	7	0.137	5.61e-10	strongHyper
1	161165074	161165403	0.251	118	7	0.624	137	7	0.107	3.69e-09	strongHyper
1	161175080	161175172	0.442	118	8	0.871	111	8	0.118	2.59e-11	strongHyper
1	161342740	161343244	0.361	166	9	0.798	149	9	0.161	4.27e-16	strongHyper
1	161442654	161442757	0.162	1062	15	0.393	816	15	0.105	1.03e-29	strongHyper
1	161446693	161446837	0.312	442	11	0.586	482	11	0.108	5.61e-17	strongHyper
1	161448016	161448080	0.0754	527	9	0.31	590	9	0.119	1.47e-24	strongHyper
1	161450396	161450477	0.177	371	9	0.423	488	9	0.103	7.08e-15	strongHyper
1	161456122	161456239	0.0299	1195	23	0.239	1298	23	0.101	1.48e-58	strongHyper
1	161457760	161457829	0.11	399	9	0.38	391	9	0.125	1.12e-20	strongHyper
1	161465654	161465757	0.101	386	6	0.333	343	6	0.111	7.46e-16	strongHyper
1	161606346	161606372	0.0477	37	4	0.583	53	4	0.173	1.09e-07	strongHyper
1	161839463	161839935	0.366	80	4	0.833	68	4	0.187	7.64e-09	strongHyper
1	162113310	162113514	0.198	75	5	0.857	69	5	0.342	1.42e-16	strongHyper
1	162178631	162178865	0.195	102	5	0.817	73	5	0.325	7.68e-17	strongHyper
1	162612725	162612837	0.129	77	4	0.659	51	4	0.23	6.99e-10	strongHyper
1	162633390	162633538	0.803	75	4	0.29	75	4	-0.233	1.84e-10	strongHypo
1	163093827	163094221	0.333	208	9	0.776	185	9	0.2	2.74e-19	strongHyper
1	163363778	163363971	0.316	91	5	0.867	111	5	0.282	2.5e-15	strongHyper
1	163664765	163664861	0.241	124	5	0.633	81	5	0.126	4.09e-08	strongHyper
1	163692346	163692942	0.386	351	17	0.886	253	17	0.243	2.62e-37	strongHyper
1	164693234	164693838	0.508	126	7	0.881	116	7	0.169	1.33e-08	strongHyper
1	164703555	164703653	0.149	93	4	0.647	60	4	0.229	9.78e-10	strongHyper
1	164779369	164779796	0.403	131	5	0.858	118	5	0.227	3.62e-15	strongHyper
1	164912330	164912599	0.539	128	7	0.898	139	7	0.111	2.89e-11	strongHyper
1	165123861	165124103	0.355	133	6	0.789	125	6	0.182	4.05e-12	strongHyper
1	165383541	165384019	0.356	110	6	0.819	107	6	0.188	3.08e-10	strongHyper
1	165475071	165475276	0.369	101	4	0.956	70	4	0.342	9.81e-17	strongHyper
1	165512855	165513529	0.265	184	10	0.577	155	10	0.119	6.71e-10	strongHyper
1	165833160	165833436	0.41	83	5	0.855	63	5	0.141	2.76e-08	strongHyper
1	165890158	165890314	0.405	95	6	0.914	75	6	0.194	2.27e-12	strongHyper
1	165900887	165901527	0.245	302	17	0.656	300	17	0.132	2.53e-22	strongHyper
1	166032512	166032726	0.194	58	4	0.917	83	4	0.428	2.47e-19	strongHyper
1	166081101	166081535	0.684	168	9	0.402	152	9	-0.113	2.14e-07	strongHypo
1	166307872	166308027	0.323	110	5	0.756	119	5	0.192	7.96e-12	strongHyper
1	166365234	166365407	0.296	82	4	0.861	46	4	0.248	2.71e-10	strongHyper
1	166370964	166371066	0.351	108	7	0.841	77	7	0.177	5.33e-12	strongHyper
1	166920856	166920942	0.512	229	14	0.0796	169	14	-0.124	7.75e-22	strongHypo
1	167081698	167081843	0.393	107	5	0.919	73	5	0.246	1.5e-13	strongHyper
1	167082601	167082796	0.346	155	8	0.73	126	8	0.112	1.46e-10	strongHyper
1	167086132	167086543	0.31	110	8	0.878	130	8	0.25	5.48e-19	strongHyper
1	167115657	167116168	0.822	90	6	0.38	82	6	-0.139	8.05e-09	strongHypo
1	167121856	167122037	0.203	92	5	0.678	96	5	0.229	1.27e-10	strongHyper
1	167135480	167136189	0.251	97	5	0.797	101	5	0.273	1.03e-13	strongHyper
1	167156453	167157014	0.388	163	8	0.912	100	8	0.217	2.68e-19	strongHyper
1	167171464	167171817	0.161	87	5	0.665	74	5	0.206	2.99e-10	strongHyper
1	167430121	167430505	0.31	231	14	0.797	235	14	0.201	1.03e-24	strongHyper
1	167460573	167460697	0.391	61	5	0.88	57	5	0.2	2.99e-07	strongHyper
1	167461001	167461327	0.344	212	14	0.821	220	14	0.172	3.84e-24	strongHyper
1	167501988	167502281	0.249	208	10	0.719	210	10	0.211	2.07e-22	strongHyper
1	167543388	167543538	0.369	83	4	0.815	101	4	0.201	1.4e-09	strongHyper
1	167683557	167684074	0.258	269	16	0.833	250	16	0.283	1.48e-41	strongHyper
1	167685744	167686046	0.279	119	6	0.733	113	6	0.179	7.34e-13	strongHyper
1	168281114	168281394	0.393	146	10	0.922	160	10	0.251	2.45e-23	strongHyper
1	168374089	168374206	0.231	70	4	0.856	61	4	0.319	1.47e-12	strongHyper
1	168429777	168430341	0.312	81	5	0.803	72	5	0.183	2.74e-10	strongHyper
1	168430677	168430955	0.302	84	5	0.856	95	5	0.272	3.73e-14	strongHyper
1	168437881	168438179	0.374	110	6	0.862	102	6	0.2	2.13e-13	strongHyper
1	168484988	168485244	0.914	69	4	0.429	58	4	-0.193	4.97e-09	strongHypo
1	168978439	168978805	0.875	100	6	0.479	105	6	-0.137	1.04e-08	strongHypo
1	169095636	169095976	0.449	125	6	0.809	127	6	0.14	6.08e-08	strongHyper
1	169214688	169215077	0.442	113	6	0.934	124	6	0.235	9.71e-17	strongHyper
1	170321321	170321415	0.464	61	4	0.971	64	4	0.23	4.05e-11	strongHyper
1	170667006	170667083	0.668	98	5	0.266	76	5	-0.135	5.62e-08	strongHypo
1	170669724	170669882	0.739	116	9	0.334	165	9	-0.14	1.5e-13	strongHypo
1	171137912	171138314	0.372	97	4	0.865	84	4	0.243	1.87e-11	strongHyper
1	171139631	171140050	0.55	203	9	0.958	139	9	0.183	1.05e-19	strongHyper
1	171643196	171643519	0.237	102	8	0.771	107	8	0.237	1.86e-16	strongHyper
1	171727964	171728415	0.416	113	7	0.861	95	7	0.168	8.96e-11	strongHyper
1	171784027	171784321	0.654	189	10	0.957	197	10	0.109	5.55e-15	strongHyper
1	171785808	171786278	0.272	257	10	0.664	175	10	0.135	2.6e-15	strongHyper
1	172110871	172111061	0.429	91	5	0.947	111	5	0.269	8.61e-17	strongHyper
1	172141504	172141755	0.767	118	6	0.382	105	6	-0.182	3.29e-09	strongHypo
1	172358087	172358268	0.784	96	5	0.335	96	5	-0.18	1.58e-09	strongHypo
1	173429899	173430404	0.452	237	11	0.0377	212	11	-0.178	7.37e-25	strongHypo
1	173733842	173734237	0.312	136	11	0.731	171	11	0.158	6.24e-16	strongHyper
1	174196261	174196415	0.367	86	7	0.906	92	7	0.21	9.49e-14	strongHyper
1	174448694	174449175	0.388	267	12	0.704	215	12	0.134	1.3e-13	strongHyper
1	174626155	174626449	0.274	73	5	0.974	70	5	0.383	1.06e-18	strongHyper
1	175246980	175247395	0.302	130	7	0.916	86	7	0.303	1.49e-19	strongHyper
1	175394922	175395133	0.274	81	4	0.803	72	4	0.251	3.02e-11	strongHyper
1	175451609	175451948	0.3	207	9	0.842	110	9	0.232	3.88e-22	strongHyper
1	175493498	175493632	0.289	136	6	0.739	110	6	0.184	5.05e-12	strongHyper
1	175495784	175495873	0.903	96	5	0.357	83	5	-0.27	9.42e-15	strongHypo
1	175620263	175620810	0.239	125	7	0.671	128	7	0.147	4.91e-12	strongHyper
1	175871586	175871978	0.383	85	5	0.867	88	5	0.233	4.61e-10	strongHyper
1	176494590	176494807	0.362	116	5	0.875	109	5	0.269	1.18e-15	strongHyper
1	176532084	176532583	0.359	197	11	0.841	213	11	0.215	1.47e-23	strongHyper
1	176802082	176802539	0.27	129	7	0.814	89	7	0.234	6.08e-17	strongHyper
1	177122422	177122740	0.226	164	8	0.843	107	8	0.314	1.91e-24	strongHyper
1	177169655	177170110	0.841	67	4	0.369	62	4	-0.178	3.06e-08	strongHypo
1	177426727	177426969	0.888	94	5	0.351	74	5	-0.248	9.95e-15	strongHypo
1	177802033	177802263	0.294	68	4	0.901	49	4	0.285	3.17e-11	strongHyper
1	177839082	177839308	0.288	104	5	0.868	64	5	0.286	5.09e-13	strongHyper
1	177943930	177944103	0.859	129	8	0.473	119	8	-0.103	7.28e-10	strongHypo
1	177975762	177976300	0.433	82	4	0.869	62	4	0.157	4e-08	strongHyper
1	178042363	178042509	0.397	65	4	0.904	54	4	0.196	4.63e-09	strongHyper
1	178506272	178506590	0.274	131	7	0.847	117	7	0.285	2.9e-20	strongHyper
1	178528416	178528988	0.32	151	9	0.765	157	9	0.158	2.21e-15	strongHyper
1	178538983	178539812	0.322	327	20	0.772	324	20	0.155	1.32e-34	strongHyper
1	178584028	178584080	0.459	66	4	0.933	59	4	0.189	3.5e-09	strongHyper
1	178690553	178690798	0.413	90	5	0.848	111	5	0.188	8.36e-10	strongHyper
1	178939292	178939629	0.287	143	8	0.69	119	8	0.106	1.65e-10	strongHyper
1	178946141	178946182	0.811	43	4	0.111	44	4	-0.321	1.84e-11	strongHypo
1	178953851	178954004	0.194	65	4	0.638	96	4	0.169	1.12e-08	strongHyper
1	179042104	179042185	0.36	46	4	0.907	58	4	0.207	5.67e-10	strongHyper
1	179107874	179108432	0.457	194	10	0.816	158	10	0.111	1.04e-13	strongHyper
1	179153233	179153603	0.406	103	6	0.851	86	6	0.145	2.76e-11	strongHyper
1	179588644	179588833	0.562	162	11	0.919	213	11	0.129	2.77e-16	strongHyper
1	179742411	179742519	0.68	106	6	0.235	117	6	-0.163	4.63e-11	strongHypo
1	179744768	179744914	0.739	186	11	0.318	122	11	-0.116	6.37e-13	strongHypo
1	179774659	179774911	0.398	126	7	0.818	122	7	0.16	7.82e-11	strongHyper
1	179812490	179812623	0.422	134	7	0.884	97	7	0.18	3.77e-13	strongHyper
1	180182135	180183744	0.302	755	47	0.776	619	47	0.168	9.01e-70	strongHyper
1	180239727	180240254	0.498	134	7	0.212	135	7	-0.105	5.36e-09	strongHypo
1	180915632	180915843	0.409	138	7	0.901	100	7	0.237	9.25e-16	strongHyper
1	180917533	180917904	0.311	104	7	0.824	117	7	0.215	1.85e-15	strongHyper
1	180927455	180927764	0.0748	160	10	0.467	211	10	0.139	3.14e-18	strongHyper
1	180932113	180932544	0.533	153	10	0.933	134	10	0.143	5.19e-16	strongHyper
1	180933592	180933797	0.322	85	5	0.878	75	5	0.253	1.42e-13	strongHyper
[truncated: 29,674 more rows]

## Sheet: dmr_M2_0_vs_1_CNT.NHW.vs.AD.NHW
Differentially methylated regions in NHW-AD patients compared to NHW-controls
#chrom	start	end	meanRatio_0	totalC_0	cSites_0	meanRatio_1	totalC_1	cSites_1	methDif_1-0	p_1_v_0	class_1_v_0
1	102826	102996	0.925	80	4	0.545	70	4	-0.125	1.41e-07	strongHypo
1	1134912	1134969	0.414	39	4	0.891	60	4	0.148	2.94e-06	strongHyper
1	1700901	1700984	0.87	80	10	0.425	120	10	-0.108	2.62e-10	strongHypo
1	2134566	2134729	0.127	32	4	0.919	36	4	0.348	1.47e-11	strongHyper
1	2911617	2911680	0.958	116	10	0.507	208	10	-0.16	6.73e-19	strongHypo
1	3296825	3297105	0.909	154	12	0.433	107	12	-0.15	4.38e-16	strongHypo
1	3366155	3366227	0.0348	50	5	0.48	58	5	0.109	9.21e-08	strongHyper
1	6026164	6026251	0.583	101	7	0.126	100	7	-0.153	2.72e-11	strongHypo
1	6739048	6739154	0.86	78	10	0.345	133	10	-0.171	2.53e-13	strongHypo
1	9731290	9731307	1	30	4	0.396	33	4	-0.177	4.47e-08	strongHypo
1	9759484	9759562	0.843	76	5	0.388	69	5	-0.163	1.99e-08	strongHypo
1	10563611	10563651	1	41	4	0.459	45	4	-0.192	3.16e-09	strongHypo
1	10638539	10638581	0.388	89	6	0.0533	149	6	-0.117	2.42e-10	strongHypo
1	10672848	10672872	0.982	43	5	0.531	77	5	-0.106	6.75e-08	strongHypo
1	10704401	10704481	0.309	72	9	0.76	135	9	0.111	3.23e-10	strongHyper
1	10835493	10835535	0.285	45	4	0.815	54	4	0.177	1.68e-07	strongHyper
1	10866161	10866193	0.228	44	4	0.911	44	4	0.307	5.94e-11	strongHyper
1	13803018	13803050	0.834	42	4	0.288	45	4	-0.171	3.75e-07	strongHypo
1	15193025	15193106	0.911	83	6	0.455	74	6	-0.143	2.5e-10	strongHypo
1	22351828	22351949	0.692	67	7	0.228	118	7	-0.13	3.29e-09	strongHypo
1	31742923	31742950	0.962	52	5	0.432	37	5	-0.142	1.5e-08	strongHypo
1	32338639	32338816	0.759	49	4	0.248	52	4	-0.163	4.28e-07	strongHypo
1	43550253	43550373	0.114	93	10	0.554	126	10	0.103	2.12e-12	strongHyper
1	44617534	44617555	0.561	41	4	0.0571	68	4	-0.19	6.18e-09	strongHypo
1	47404758	47404788	0.664	78	4	0.283	120	4	-0.141	7.96e-08	strongHypo
1	48242480	48242541	0.37	46	4	0.884	79	4	0.202	2.57e-09	strongHyper
1	54356317	54356386	0.745	72	6	0.222	79	6	-0.171	2.94e-10	strongHypo
1	61052118	61052219	0.918	74	8	0.454	103	8	-0.103	4.21e-11	strongHypo
1	104430391	104430453	0.97	101	8	0.589	142	8	-0.118	4.52e-13	strongHypo
1	122818220	122818562	0.792	457	6	0.592	834	6	-0.114	4.16e-10	strongHypo
1	143206364	143206431	0.81	9257	5	0.651	10268	5	-0.135	7.49e-153	strongHypo
1	143219587	143219676	0.827	7370	4	0.65	9978	4	-0.153	8.55e-159	strongHypo
1	143227790	143227883	0.831	4092	7	0.658	6624	7	-0.137	1.32e-82	strongHypo
1	143230000	143230077	0.875	1740	5	0.717	1882	5	-0.109	5.04e-32	strongHypo
1	143254969	143255088	0.84	12877	8	0.7	15742	8	-0.113	2.68e-174	strongHypo
1	143487831	143487928	0.471	95	6	0.0775	112	6	-0.134	2.63e-10	strongHypo
1	143728256	143728345	0.134	92	6	0.579	66	6	0.119	3.69e-09	strongHyper
1	144413845	144414021	0.838	121	11	0.37	136	11	-0.141	1e-14	strongHypo
1	151712224	151712492	0.852	99	8	0.466	124	8	-0.115	3.37e-08	strongHypo
1	162206813	162207063	0.678	79	6	0.225	100	6	-0.137	1.5e-09	strongHypo
1	167504732	167504921	0.846	87	6	0.417	80	6	-0.136	4.02e-09	strongHypo
1	170174814	170174871	0.95	78	6	0.369	53	6	-0.27	1.25e-13	strongHypo
1	170531379	170531443	0.024	127	7	0.397	84	7	0.113	1.59e-12	strongHyper
1	179809366	179809423	0.74	49	4	0.189	58	4	-0.206	1.87e-08	strongHypo
1	184191417	184191483	0.68	69	6	0.157	113	6	-0.203	1.2e-12	strongHypo
1	187481980	187482006	0.112	36	4	0.649	83	4	0.19	2.92e-08	strongHyper
1	198519763	198520100	0.957	69	5	0.535	57	5	-0.127	8.91e-09	strongHypo
1	219928934	219928985	0.361	61	6	0.775	100	6	0.14	8.86e-07	strongHyper
1	226994797	226994973	0.365	109	8	0.816	149	8	0.149	2.82e-13	strongHyper
1	228612136	228612199	0.831	285	5	0.605	441	5	-0.104	2.75e-09	strongHypo
1	228620811	228621043	0.705	255	10	0.298	441	10	-0.179	2.13e-23	strongHypo
1	228626368	228626427	0.742	268	8	0.422	433	8	-0.136	3.71e-17	strongHypo
1	228635411	228635654	0.55	949	25	0.264	1512	25	-0.115	1.26e-52	strongHypo
1	228636252	228636353	0.674	229	8	0.352	307	8	-0.108	1.87e-12	strongHypo
1	228641659	228641768	0.7	261	14	0.394	919	14	-0.106	6.5e-20	strongHypo
1	228898070	228898171	0.973	107	8	0.524	72	8	-0.13	7.83e-14	strongHypo
1	230286110	230286235	0.937	50	5	0.436	78	5	-0.166	1.56e-09	strongHypo
1	233613165	233613239	0.888	50	4	0.394	66	4	-0.185	1.08e-07	strongHypo
1	234755556	234755647	0.0837	43	4	0.528	83	4	0.128	7.64e-07	strongHyper
1	236268299	236268355	0.972	73	4	0.605	95	4	-0.145	5.9e-09	strongHypo
1	245441751	245441867	0.129	47	4	0.671	73	4	0.216	2.54e-09	strongHyper
10	359421	359526	0.795	57	7	0.297	121	7	-0.136	7.92e-10	strongHypo
10	1516979	1517046	0.91	78	5	0.52	81	5	-0.111	2.91e-08	strongHypo
10	3424602	3424748	0.256	112	10	0.725	137	10	0.141	1.86e-13	strongHyper
10	3825922	3826152	0.466	114	10	0.896	132	10	0.102	2.26e-13	strongHyper
10	7263807	7263854	0.772	44	4	0.204	54	4	-0.209	1.74e-08	strongHypo
10	12113219	12113272	0.414	46	4	0.905	61	4	0.164	6.06e-08	strongHyper
10	12267710	12267767	1	32	4	0.397	49	4	-0.218	1.81e-09	strongHypo
10	14782379	14782434	0.987	67	7	0.492	59	7	-0.125	1.44e-11	strongHypo
10	18401927	18401985	0.965	59	5	0.506	99	5	-0.166	1.28e-10	strongHypo
10	18501579	18501689	0.823	97	5	0.356	83	5	-0.183	1.63e-10	strongHypo
10	21260686	21260921	0.226	85	6	0.648	80	6	0.118	1.8e-07	strongHyper
10	24812511	24812710	0.899	74	5	0.5	83	5	-0.119	5.72e-08	strongHypo
10	28897233	28897304	0.955	58	6	0.472	63	6	-0.118	5.41e-09	strongHypo
10	34919076	34919178	0.771	37	4	0.193	39	4	-0.164	2.47e-06	strongHypo
10	35356372	35356516	0.883	69	6	0.419	98	6	-0.145	1.69e-09	strongHypo
10	43350832	43350907	0.544	138	11	0.09	96	11	-0.112	3.29e-13	strongHypo
10	43749515	43749575	0.975	40	4	0.503	65	4	-0.151	8.12e-08	strongHypo
10	47253963	47254037	0.17	40	5	0.65	81	5	0.106	7.32e-07	strongHyper
10	47756291	47756364	0.879	64	6	0.429	149	6	-0.141	8.43e-11	strongHypo
10	55397620	55397672	0.947	56	4	0.433	44	4	-0.191	9.67e-09	strongHypo
10	77537756	77537839	0.979	44	6	0.454	98	6	-0.155	1.42e-10	strongHypo
10	78936973	78937015	0.856	53	4	0.372	78	4	-0.181	4.18e-08	strongHypo
10	86363748	86363807	0.578	107	9	0.181	145	9	-0.102	3.68e-10	strongHypo
10	97059079	97059251	0.717	61	6	0.22	75	6	-0.123	1.25e-08	strongHypo
10	99536586	99536639	0.477	49	4	0.956	52	4	0.16	4.27e-08	strongHyper
10	104328203	104328283	0.295	134	5	0.671	93	5	0.139	9.03e-09	strongHyper
10	110157249	110157392	0.815	79	7	0.386	82	7	-0.102	9.78e-09	strongHypo
10	110651604	110651883	0.942	110	10	0.533	189	10	-0.111	1.23e-14	strongHypo
10	113611201	113611284	0.257	69	5	0.683	56	5	0.111	4.55e-06	strongHyper
10	114062041	114062058	0.975	38	4	0.419	57	4	-0.207	4.48e-09	strongHypo
10	123858285	123858379	0.91	59	5	0.44	62	5	-0.139	9.64e-09	strongHypo
10	124152573	124152623	1	54	5	0.427	56	5	-0.227	9.63e-13	strongHypo
10	124415656	124415694	0.692	43	4	0.0713	75	4	-0.302	5.66e-13	strongHypo
10	125774034	125774127	0.858	53	7	0.207	58	7	-0.197	5.67e-12	strongHypo
10	126919694	126919784	0.157	64	6	0.677	83	6	0.167	2.27e-10	strongHyper
10	127146814	127146961	0.737	73	6	0.237	98	6	-0.167	3.18e-10	strongHypo
10	127228319	127228354	0.463	70	5	0.0852	116	5	-0.126	1.11e-08	strongHypo
10	132253736	132253805	0.89	78	5	0.518	69	5	-0.107	1.23e-06	strongHypo
10	132575761	132575823	0.0692	42	4	0.592	53	4	0.174	9.98e-08	strongHyper
10	132984222	132984249	0.975	35	4	0.489	51	4	-0.129	7.85e-07	strongHypo
10	133167163	133167200	0.815	33	4	0.274	55	4	-0.156	7.18e-07	strongHypo
11	794755	794847	0.905	108	9	0.464	95	9	-0.132	7.09e-12	strongHypo
11	980170	980205	1	58	4	0.522	50	4	-0.189	1.89e-10	strongHypo
11	1306142	1306288	0.863	77	6	0.291	89	6	-0.244	1.11e-13	strongHypo
11	2002634	2002682	0.0869	58	5	0.604	79	5	0.19	1.51e-10	strongHyper
11	2890755	2890774	0.75	28	4	0.131	53	4	-0.209	4.3e-08	strongHypo
11	3300718	3300758	0.225	35	4	0.975	40	4	0.34	3.01e-12	strongHyper
11	3588557	3588593	1	58	4	0.589	56	4	-0.144	4.35e-09	strongHypo
11	12290540	12290669	0.869	79	6	0.387	95	6	-0.159	1.77e-10	strongHypo
11	36109278	36109348	0.95	43	4	0.472	67	4	-0.17	7.62e-08	strongHypo
11	47163996	47164046	0.191	39	4	0.718	67	4	0.178	3.41e-07	strongHyper
11	57792437	57792494	0.96	53	5	0.487	74	5	-0.151	1.61e-09	strongHypo
11	61480900	61481003	0.784	51	5	0.248	60	5	-0.173	5.44e-08	strongHypo
11	61571439	61571684	0.837	74	8	0.41	149	8	-0.101	3.56e-10	strongHypo
11	61920104	61920160	0.449	47	5	0.932	68	5	0.15	1.5e-08	strongHyper
11	62389186	62389244	0.935	64	7	0.559	108	7	-0.109	3.89e-08	strongHypo
11	64660779	64660840	0.95	79	6	0.407	55	6	-0.199	1.34e-12	strongHypo
11	64864551	64864649	0.0534	59	5	0.491	69	5	0.126	2.98e-08	strongHyper
11	64880295	64880380	0.198	59	4	0.758	54	4	0.232	2.5e-09	strongHyper
11	65585520	65585565	0.855	66	6	0.356	48	6	-0.11	1.13e-07	strongHypo
11	66721123	66721251	0.966	56	5	0.479	79	5	-0.172	3.32e-10	strongHypo
11	68037782	68037886	0.913	69	5	0.497	83	5	-0.13	2.13e-08	strongHypo
11	73359714	73359855	0.808	51	4	0.343	50	4	-0.12	7.08e-06	strongHypo
11	102648007	102648115	0.987	130	11	0.598	105	11	-0.116	1.94e-13	strongHypo
11	109421672	109421780	0.853	85	6	0.294	92	6	-0.243	3.59e-14	strongHypo
11	117361308	117361777	0.928	103	12	0.501	159	12	-0.104	2.49e-12	strongHypo
11	117871228	117871349	0.804	112	9	0.263	126	9	-0.202	2.3e-16	strongHypo
11	120512897	120512957	0.752	56	6	0.26	102	6	-0.151	1.9e-09	strongHypo
11	121534103	121534154	0.724	49	4	0.221	72	4	-0.197	8.46e-09	strongHypo
11	122660257	122660290	1	29	4	0.445	47	4	-0.158	1.26e-07	strongHypo
11	128475740	128475852	0.958	39	4	0.374	37	4	-0.185	7.16e-08	strongHypo
11	131664594	131664719	0.767	77	6	0.247	73	6	-0.168	2.1e-10	strongHypo
11	133967128	133967232	0.886	105	9	0.448	164	9	-0.131	1.11e-12	strongHypo
12	4985083	4985231	0.775	99	6	0.304	128	6	-0.186	1.01e-11	strongHypo
12	9445703	9445782	0.916	69	5	0.44	130	5	-0.201	1.61e-11	strongHypo
12	11547215	11547388	0.803	92	12	0.283	103	12	-0.114	1.83e-13	strongHypo
12	55976775	55977057	0.891	58	6	0.449	66	6	-0.113	5.55e-07	strongHypo
12	96477095	96477122	0.927	47	4	0.461	61	4	-0.151	9.35e-08	strongHypo
12	104382386	104382665	0.268	63	4	0.723	68	4	0.164	1.85e-06	strongHyper
12	104657914	104658093	0.881	71	6	0.481	150	6	-0.131	6.25e-10	strongHypo
12	109677486	109677573	0.703	83	7	0.129	67	7	-0.217	6.77e-14	strongHypo
12	109776832	109776876	0.956	45	5	0.376	77	5	-0.223	4.02e-11	strongHypo
12	109933030	109933092	0.8	62	6	0.235	112	6	-0.226	1.36e-13	strongHypo
12	111456064	111456093	0.903	53	4	0.377	37	4	-0.167	1.26e-07	strongHypo
12	112843345	112843574	0.114	91	7	0.518	152	7	0.152	2.55e-10	strongHyper
12	113306506	113306566	0.964	77	6	0.461	48	6	-0.15	9.64e-11	strongHypo
12	117037545	117037575	0.859	41	4	0.254	51	4	-0.236	6.81e-09	strongHypo
12	120088079	120088121	0.915	62	4	0.351	34	4	-0.208	6.98e-09	strongHypo
12	121154883	121155000	0.956	99	7	0.544	113	7	-0.134	6.93e-12	strongHypo
12	122837610	122837985	0.752	124	8	0.395	147	8	-0.113	2.59e-08	strongHypo
12	124364298	124364358	0.831	48	4	0.329	88	4	-0.193	1.02e-08	strongHypo
12	124426838	124426888	0.958	42	5	0.41	63	5	-0.167	6.13e-09	strongHypo
12	124502093	124502177	0.448	58	6	0.884	101	6	0.148	2.91e-09	strongHyper
12	130070535	130070617	0.15	125	7	0.554	99	7	0.118	8.87e-11	strongHyper
12	130815377	130815618	0.934	121	11	0.468	167	11	-0.157	4.21e-17	strongHypo
12	131296962	131296994	0.324	46	4	0.854	83	4	0.216	2.74e-09	strongHyper
12	132205924	132206014	0.0745	109	8	0.504	95	8	0.122	2.4e-11	strongHyper
12	132284519	132284838	0.746	65	7	0.265	68	7	-0.106	1.32e-07	strongHypo
12	132310260	132310394	0.911	84	7	0.479	74	7	-0.122	1.5e-09	strongHypo
12	132324216	132324309	0.933	92	11	0.453	109	11	-0.101	5.54e-14	strongHypo
12	132445693	132445783	0.867	80	7	0.445	111	7	-0.102	1.89e-09	strongHypo
13	20721580	20721654	0.619	73	9	0.0962	92	9	-0.144	3.05e-12	strongHypo
13	31389828	31389890	1	48	4	0.534	65	4	-0.17	1.89e-09	strongHypo
13	40410023	40410147	0.151	57	4	0.654	61	4	0.188	3.36e-08	strongHyper
13	40664011	40664057	0.77	39	5	0.197	55	5	-0.169	5.23e-08	strongHypo
13	41959745	41959763	1	34	4	0.493	77	4	-0.173	1.22e-08	strongHypo
13	43081582	43081659	1	72	5	0.572	72	5	-0.16	1.47e-11	strongHypo
13	48001782	48001936	0.482	94	8	0.0581	166	8	-0.149	5.38e-14	strongHypo
13	48916843	48916917	0.986	66	6	0.586	117	6	-0.113	7.68e-11	strongHypo
13	67225946	67226144	0.585	127	7	0.205	132	7	-0.104	1.14e-09	strongHypo
13	98435593	98435700	0.806	42	5	0.273	59	5	-0.138	8.65e-08	strongHypo
13	100634866	100634925	0.951	55	6	0.494	152	6	-0.138	2.17e-10	strongHypo
13	105410818	105410865	0.231	64	4	0.631	76	4	0.12	1.52e-05	strongHyper
13	109161041	109161124	0.87	67	5	0.495	88	5	-0.113	1.38e-06	strongHypo
13	109740403	109740670	0.752	91	8	0.353	118	8	-0.101	3.76e-07	strongHypo
13	110313442	110313546	0.877	159	11	0.42	108	11	-0.114	2.8e-14	strongHypo
13	110990010	110990119	0.906	69	7	0.468	103	7	-0.104	2.35e-09	strongHypo
13	111122083	111122260	0.788	80	7	0.282	87	7	-0.158	8.34e-11	strongHypo
13	111200027	111200061	1	36	4	0.507	67	4	-0.163	1.93e-08	strongHypo
13	112173202	112173324	0.789	69	6	0.345	114	6	-0.127	1.2e-09	strongHypo
13	113044306	113044618	0.618	131	9	0.238	214	9	-0.103	2.93e-10	strongHypo
13	113752476	113752555	0.943	39	5	0.455	52	5	-0.121	3.7e-07	strongHypo
13	114200003	114200127	0.921	115	14	0.377	135	14	-0.145	5.37e-20	strongHypo
14	19108448	19108555	0.917	73	6	0.452	121	6	-0.163	8.51e-11	strongHypo
14	22998544	22998604	0.947	49	5	0.392	62	5	-0.195	6.08e-10	strongHypo
14	36014450	36014661	0.496	86	8	0.846	147	8	0.124	3.15e-09	strongHyper
14	53162481	53162554	0.988	75	5	0.548	54	5	-0.15	3.43e-10	strongHypo
14	55273873	55273967	0.95	95	8	0.57	150	8	-0.103	2.8e-11	strongHypo
14	76923563	76923688	0.811	135	10	0.342	221	10	-0.182	6.79e-18	strongHypo
14	77660816	77661016	0.698	39	5	0.0784	65	5	-0.228	5.24e-11	strongHypo
14	81827811	81827894	0.955	88	5	0.542	52	5	-0.144	3.08e-09	strongHypo
14	83903932	83903979	1	37	4	0.518	50	4	-0.139	7.78e-08	strongHypo
14	90536707	90536805	0.906	59	6	0.372	106	6	-0.193	1.83e-11	strongHypo
14	93927231	93927276	0.906	33	4	0.341	53	4	-0.178	1.23e-07	strongHypo
14	100537985	100538070	0.75	59	6	0.252	87	6	-0.137	4.27e-09	strongHypo
14	104159623	104159718	0.894	76	7	0.423	97	7	-0.133	6.54e-11	strongHypo
14	105196221	105196343	0.639	48	6	0.169	88	6	-0.131	1.37e-07	strongHypo
15	21451676	21451808	0.798	128	14	0.325	213	14	-0.137	4.57e-19	strongHypo
15	25624643	25624688	1	44	4	0.475	63	4	-0.212	2.35e-10	strongHypo
15	25705986	25706067	0.971	42	5	0.412	72	5	-0.191	2.37e-10	strongHypo
15	25990386	25990493	0.934	49	6	0.471	85	6	-0.108	9.47e-09	strongHypo
15	28310651	28310816	0.949	105	7	0.587	115	7	-0.114	1.03e-10	strongHypo
15	37108454	37108660	0.198	65	5	0.624	87	5	0.143	4.89e-07	strongHyper
15	42727670	42727734	0.834	63	6	0.274	48	6	-0.162	5.77e-09	strongHypo
15	58125966	58126083	0.917	158	9	0.506	217	9	-0.146	3.57e-16	strongHypo
15	58490715	58490783	0.883	60	5	0.457	84	5	-0.126	1.78e-07	strongHypo
15	58673890	58673969	0.983	52	4	0.508	51	4	-0.17	8.06e-09	strongHypo
15	69664578	69664994	0.776	171	14	0.342	268	14	-0.135	3.28e-22	strongHypo
15	77881509	77881563	0.856	41	4	0.323	49	4	-0.164	4.97e-07	strongHypo
15	84516088	84516243	0.372	82	9	0.867	135	9	0.163	2.54e-14	strongHyper
15	88115862	88115920	0.147	64	5	0.696	72	5	0.22	4.17e-11	strongHyper
15	92630886	92631063	0.155	156	6	0.791	113	6	0.363	8.42e-29	strongHyper
15	96171346	96171588	0.909	58	5	0.453	82	5	-0.133	4.01e-08	strongHypo
15	96323319	96323455	0.689	125	13	0.249	216	13	-0.126	4.32e-15	strongHypo
15	96361987	96362348	0.758	117	12	0.241	122	12	-0.177	2.3e-15	strongHypo
15	96366241	96366333	0.533	66	7	0.14	142	7	-0.114	9.25e-09	strongHypo
15	99447170	99447214	0.306	46	4	0.854	54	4	0.202	2.07e-08	strongHyper
15	99508270	99508296	0.796	56	4	0.359	56	4	-0.113	8.14e-06	strongHypo
16	324856	324925	0.859	57	5	0.41	59	5	-0.115	3.85e-07	strongHypo
16	1532155	1532209	0.911	46	6	0.402	67	6	-0.141	1.74e-08	strongHypo
16	2174800	2174887	0.886	52	5	0.366	63	5	-0.155	4.54e-08	strongHypo
16	2183832	2183873	0.982	57	5	0.608	76	5	-0.102	5.03e-08	strongHypo
16	2237732	2237759	0.194	62	6	0.75	73	6	0.187	5.69e-11	strongHyper
16	2485755	2485804	0.855	81	5	0.388	60	5	-0.146	1.11e-08	strongHypo
16	2519631	2519701	0.849	78	7	0.43	76	7	-0.106	4.44e-08	strongHypo
16	3443244	3443387	0.785	71	8	0.108	89	8	-0.281	3.56e-18	strongHypo
16	4053159	4053225	0	68	6	0.632	54	6	0.261	1.78e-16	strongHyper
16	4381279	4381465	0.341	68	8	0.805	108	8	0.112	9.12e-10	strongHyper
16	7405537	7405661	0.694	53	4	0.2	42	4	-0.155	4.64e-06	strongHypo
16	8713779	8713852	0.715	46	5	0.14	86	5	-0.227	5.1e-11	strongHypo
16	14325866	14325948	0.787	71	4	0.269	54	4	-0.208	1.02e-08	strongHypo
16	14443952	14443979	1	31	4	0.493	63	4	-0.146	8.48e-08	strongHypo
16	14873984	14874218	0.878	73	5	0.43	88	5	-0.15	1.52e-09	strongHypo
16	15605014	15605131	0.741	56	4	0.234	55	4	-0.183	1.88e-07	strongHypo
16	16311867	16311888	0.595	56	4	0.124	123	4	-0.21	1.52e-09	strongHypo
16	18343647	18343743	0.358	87	8	0.805	138	8	0.127	2.05e-11	strongHyper
16	21550167	21550220	0.85	53	4	0.324	115	4	-0.248	9.09e-11	strongHypo
16	29383243	29383306	0.975	43	5	0.38	42	5	-0.183	6.84e-10	strongHypo
16	29607791	29607985	0.774	83	7	0.389	111	7	-0.11	5.01e-08	strongHypo
16	29740740	29740776	0.909	45	4	0.42	50	4	-0.155	3.5e-07	strongHypo
16	48543466	48543780	0.978	61	5	0.566	72	5	-0.113	3.62e-08	strongHypo
16	49808993	49809118	0.236	41	5	0.871	47	5	0.209	1.63e-09	strongHyper
16	50711865	50711915	0.0635	37	4	0.663	74	4	0.245	3.53e-09	strongHyper
16	57529361	57529399	0.767	52	5	0.324	90	5	-0.119	2.9e-07	strongHypo
16	66962079	66962181	0.786	45	4	0.235	59	4	-0.196	1.4e-07	strongHypo
16	79097616	79097824	0.598	88	7	0.228	104	7	-0.103	1.84e-07	strongHypo
16	81530638	81530693	0.883	59	5	0.469	83	5	-0.112	3.75e-07	strongHypo
16	85436776	85436885	0.717	101	10	0.247	140	10	-0.132	1.44e-13	strongHypo
16	87607457	87607528	0.909	97	6	0.442	56	6	-0.137	1.05e-09	strongHypo
16	87691843	87692036	0.766	71	8	0.318	121	8	-0.128	5.05e-10	strongHypo
16	87722540	87722708	0.448	76	6	0.905	119	6	0.174	8.3e-12	strongHyper
16	87836190	87836331	0.944	54	5	0.474	49	5	-0.154	1.34e-07	strongHypo
16	87862854	87863020	0.877	132	12	0.419	171	12	-0.142	9.3e-17	strongHypo
16	88089785	88089850	0.911	54	5	0.457	54	5	-0.111	8.54e-07	strongHypo
17	602106	602157	1	48	5	0.552	76	5	-0.129	2.45e-09	strongHypo
17	846959	847043	0.688	58	6	0.122	76	6	-0.204	9.39e-12	strongHypo
17	2708064	2708102	0.155	51	4	0.728	72	4	0.26	4.73e-10	strongHyper
17	4189410	4189533	0.792	57	5	0.235	45	5	-0.162	3.67e-08	strongHypo
17	5771284	5771340	0.162	49	5	0.828	35	5	0.218	1.26e-09	strongHyper
17	8316042	8316088	0.612	41	5	0.172	88	5	-0.109	1.18e-06	strongHypo
17	8347174	8347265	0.592	55	7	0.0991	62	7	-0.107	1.55e-08	strongHypo
17	9647888	9647953	0.963	45	4	0.448	36	4	-0.146	3.12e-07	strongHypo
17	9802493	9802600	0.296	93	8	0.75	121	8	0.138	1.05e-10	strongHyper
17	17252480	17252560	0.869	50	4	0.385	73	4	-0.181	6.8e-07	strongHypo
17	18182608	18182728	0.59	89	8	0.19	144	8	-0.106	2.63e-09	strongHypo
17	19136356	19136423	0.0782	52	5	0.542	70	5	0.152	3.12e-08	strongHyper
17	19526518	19526557	0.045	69	5	0.615	44	5	0.214	1.73e-11	strongHyper
17	26962912	26963002	0.598	112	11	0.192	101	11	-0.105	2.7e-09	strongHypo
17	28765196	28765372	0.792	49	4	0.246	58	4	-0.189	2.35e-06	strongHypo
17	32267165	32267224	0.532	34	4	0.0167	59	4	-0.182	4.59e-09	strongHypo
17	32324234	32324413	0.641	68	5	0.145	82	5	-0.186	8.69e-10	strongHypo
17	36761785	36761996	0.326	106	10	0.716	154	10	0.121	3.08e-10	strongHyper
17	38266573	38266667	0.982	51	6	0.477	65	6	-0.131	4.08e-10	strongHypo
17	38720960	38721181	0.81	48	4	0.315	67	4	-0.166	1.72e-07	strongHypo
17	42120503	42120772	0.696	57	5	0.241	70	5	-0.137	1.19e-07	strongHypo
17	44628543	44628668	0.0821	68	7	0.502	103	7	0.132	9.05e-10	strongHyper
17	45430398	45430556	0.625	62	6	0.194	95	6	-0.12	8.41e-08	strongHypo
17	46558968	46559381	0.869	63	8	0.334	96	8	-0.152	1.87e-11	strongHypo
17	48634250	48634293	0.549	95	6	0.179	156	6	-0.12	2.24e-09	strongHypo
17	57834401	57834691	0.726	61	6	0.356	93	6	-0.135	2.9e-06	strongHypo
17	63116946	63117428	0.745	73	5	0.212	81	5	-0.221	3.2e-10	strongHypo
17	63932246	63932324	0.86	128	7	0.324	75	7	-0.211	2.88e-14	strongHypo
17	67679638	67679808	0.842	67	6	0.321	94	6	-0.208	2.16e-11	strongHypo
17	71038896	71039054	0.929	87	5	0.394	67	5	-0.231	2.69e-12	strongHypo
17	74357471	74357640	0.22	150	19	0.74	220	19	0.145	4.21e-21	strongHyper
17	74373071	74373153	0.977	136	8	0.572	61	8	-0.123	1.15e-12	strongHypo
17	75040655	75040715	0.987	71	5	0.615	109	5	-0.128	4.46e-10	strongHypo
17	75705624	75705680	0.325	57	6	0.844	76	6	0.155	8.05e-10	strongHyper
17	75834308	75834373	0.835	92	7	0.356	85	7	-0.144	3.65e-11	strongHypo
17	77392572	77392763	0.801	50	5	0.312	71	5	-0.124	1.28e-07	strongHypo
17	77467663	77467719	0.968	62	7	0.498	96	7	-0.12	3.97e-11	strongHypo
17	78459084	78459118	0.616	47	6	0.14	107	6	-0.123	8.38e-09	strongHypo
17	78818722	78819192	0.872	138	10	0.499	158	10	-0.121	1.47e-12	strongHypo
17	79136083	79136178	0.647	78	7	0.329	79	7	-0.113	3e-05	strongHypo
17	80263317	80263354	0.369	46	4	0.975	41	4	0.244	4.66e-10	strongHyper
17	81021204	81021240	0.0139	67	6	0.484	54	6	0.138	1.87e-10	strongHyper
17	81071225	81071366	0.963	71	5	0.528	70	5	-0.144	1.38e-09	strongHypo
17	81094805	81094828	0.583	57	4	0.119	76	4	-0.177	1.77e-08	strongHypo
17	81109848	81109995	0.759	166	12	0.331	167	12	-0.121	5.25e-15	strongHypo
17	81143080	81143120	0.813	65	6	0.347	88	6	-0.133	3.08e-08	strongHypo
17	81487573	81487623	0.141	48	4	0.647	76	4	0.194	3.81e-08	strongHyper
17	81922871	81922902	0.978	42	5	0.416	67	5	-0.191	4.29e-10	strongHypo
17	82375728	82375764	0.946	37	4	0.444	43	4	-0.132	8.26e-07	strongHypo
17	82630390	82630524	0.942	71	7	0.498	76	7	-0.103	9.87e-10	strongHypo
17	83063145	83063194	0.704	67	6	0.272	122	6	-0.11	1.54e-08	strongHypo
18	8685434	8685494	0.365	60	4	0.808	73	4	0.147	3.35e-07	strongHyper
18	13284800	13284851	0.736	53	4	0.243	74	4	-0.18	3.7e-08	strongHypo
18	18049865	18050204	0.9	133	5	0.576	134	5	-0.145	7.09e-09	strongHypo
18	20004506	20004731	0.93	84	7	0.608	115	7	-0.101	1.41e-07	strongHypo
18	26547092	26547295	0.656	72	9	0.283	101	9	-0.112	4.84e-07	strongHypo
18	46680009	46680074	0.799	50	6	0.307	88	6	-0.146	2.12e-08	strongHypo
18	55458854	55458913	0.851	58	5	0.368	107	5	-0.172	1.81e-09	strongHypo
18	76385113	76385140	1	44	4	0.451	31	4	-0.178	8.94e-09	strongHypo
18	76989562	76989585	0.892	66	4	0.307	45	4	-0.254	1.86e-10	strongHypo
18	77017129	77017220	0.832	92	6	0.34	89	6	-0.17	1.25e-10	strongHypo
18	77052323	77052577	0.336	110	7	0.8	131	7	0.161	3.61e-12	strongHyper
18	78702041	78702396	0.593	114	11	0.119	120	11	-0.132	6.81e-13	strongHypo
18	79507338	79507381	0.525	38	5	0.0133	66	5	-0.164	4.39e-10	strongHypo
19	1087768	1087861	0.353	76	7	0.828	79	7	0.145	2.39e-09	strongHyper
19	1417344	1417394	0.705	40	5	0.123	90	5	-0.223	1.05e-10	strongHypo
19	2165959	2166119	0.826	66	6	0.363	50	6	-0.137	7.7e-07	strongHypo
19	3838840	3838901	0.24	59	5	0.84	61	5	0.248	7.65e-12	strongHyper
19	5137344	5137418	0.926	64	5	0.401	59	5	-0.189	5.38e-10	strongHypo
19	6557858	6557890	0.71	93	4	0.276	125	4	-0.191	6.93e-09	strongHypo
19	6754357	6754378	1	42	4	0.471	34	4	-0.166	1.76e-08	strongHypo
19	7520358	7520538	0.91	105	12	0.478	126	12	-0.1	7.21e-12	strongHypo
19	13408960	13409178	0.745	57	7	0.286	115	7	-0.112	3.36e-08	strongHypo
19	16088647	16088738	0.921	59	5	0.393	48	5	-0.154	3.12e-08	strongHypo
19	16149615	16149656	0.977	39	4	0.432	37	4	-0.168	7.74e-08	strongHypo
19	17726154	17726237	1	38	5	0.371	50	5	-0.21	7.16e-11	strongHypo
19	18202367	18202489	0.779	79	6	0.37	55	6	-0.1	1.43e-05	strongHypo
19	18992799	18992885	0.815	48	4	0.252	68	4	-0.239	1.88e-09	strongHypo
19	19526083	19526223	0.904	66	6	0.416	99	6	-0.154	2.11e-10	strongHypo
19	19540072	19540087	0.75	28	4	0.115	52	4	-0.229	1.63e-08	strongHypo
19	20312822	20312930	0.567	114	8	0.125	88	8	-0.107	1.42e-10	strongHypo
19	21569406	21569812	0.721	209	14	0.306	153	14	-0.108	2.05e-15	strongHypo
19	33261041	33261071	0.84	37	4	0.1	40	4	-0.327	2.29e-11	strongHypo
19	36268676	36268745	0.989	184	5	0.677	336	5	-0.17	3.64e-18	strongHypo
19	36296936	36296986	0.985	157	7	0.713	252	7	-0.1	8.02e-14	strongHypo
19	40554605	40554701	0.721	73	7	0.2	51	7	-0.142	2.01e-08	strongHypo
19	40606472	40606507	0	53	5	0.473	55	5	0.144	6.56e-10	strongHyper
19	41992338	41992397	0.65	86	5	0.224	58	5	-0.121	5.54e-07	strongHypo
19	42286267	42286387	0.674	68	7	0.273	101	7	-0.117	3.35e-07	strongHypo
19	43774308	43774400	0.455	71	9	0.0545	147	9	-0.101	8.12e-12	strongHypo
19	44908664	44908687	1	32	4	0.389	43	4	-0.216	7.68e-09	strongHypo
19	46722246	46722353	0.914	71	6	0.439	87	6	-0.153	1.3e-10	strongHypo
19	47379824	47379849	0.714	42	4	0.106	46	4	-0.236	4.46e-09	strongHypo
19	49196791	49197171	0.73	97	11	0.29	115	11	-0.104	1.12e-10	strongHypo
19	49430807	49431078	0.771	43	6	0.261	81	6	-0.139	5.89e-08	strongHypo
19	49641376	49641420	0.211	71	5	0.703	77	5	0.174	1.78e-09	strongHyper
19	52858265	52858459	0.789	144	15	0.252	225	15	-0.199	4.67e-24	strongHypo
19	54337545	54337644	0.733	66	5	0.3	77	5	-0.143	1.36e-07	strongHypo
19	55272485	55272509	1	39	4	0.545	66	4	-0.14	4.83e-08	strongHypo
19	55653191	55653241	0.923	87	8	0.545	117	8	-0.1	1.44e-09	strongHypo
19	56091774	56091912	0.948	86	10	0.398	85	10	-0.161	5.04e-16	strongHypo
19	56109329	56109416	0.663	51	5	0.232	82	5	-0.12	4.59e-07	strongHypo
2	1318847	1318885	0.357	42	4	0.924	51	4	0.216	6.86e-09	strongHyper
2	2324583	2324612	0.657	41	4	0.124	96	4	-0.219	9.08e-10	strongHypo
2	2938577	2938774	0.603	124	8	0.186	130	8	-0.122	4.43e-12	strongHypo
2	3453603	3453738	0.763	45	5	0.268	88	5	-0.147	3.31e-07	strongHypo
2	8220281	8220422	0.937	63	5	0.442	87	5	-0.193	3.59e-11	strongHypo
2	12854116	12854145	1	89	5	0.539	39	5	-0.159	1.64e-11	strongHypo
2	14910009	14910096	0.342	74	4	0.773	63	4	0.154	3.21e-06	strongHyper
2	20520137	20520230	0.984	50	4	0.456	61	4	-0.213	2.64e-10	strongHypo
2	23554365	23554409	1	40	5	0.452	59	5	-0.167	5.25e-10	strongHypo
2	26202033	26202314	1	52	4	0.423	60	4	-0.273	1.26e-12	strongHypo
2	26728153	26728220	0.608	97	12	0.204	182	12	-0.103	4.4e-11	strongHypo
2	28956562	28957036	0.697	219	17	0.294	307	17	-0.124	2.37e-24	strongHypo
2	48617371	48617691	0.928	155	9	0.484	79	9	-0.154	1.9e-15	strongHypo
2	49711871	49712258	0.934	56	5	0.527	80	5	-0.121	1.95e-07	strongHypo
2	60530386	60530506	0.799	116	8	0.435	134	8	-0.114	3.76e-09	strongHypo
2	62228274	62228321	1	66	5	0.572	66	5	-0.144	1.92e-10	strongHypo
2	64831115	64831158	0.799	65	5	0.381	103	5	-0.114	9.5e-08	strongHypo
2	72973091	72973287	0.818	68	6	0.327	59	6	-0.126	1.03e-07	strongHypo
2	95314973	95315077	0.736	54	5	0.22	67	5	-0.148	1.7e-08	strongHypo
2	97728332	97728546	0.818	73	5	0.335	73	5	-0.172	2.02e-09	strongHypo
2	100262816	100262991	0.489	113	7	0.139	141	7	-0.107	9.94e-10	strongHypo
2	109812089	109812161	0.967	76	6	0.552	73	6	-0.144	4.95e-10	strongHypo
2	110472601	110472677	0.821	41	4	0.305	58	4	-0.162	1.63e-06	strongHypo
2	112004609	112004650	0.782	45	4	0.272	59	4	-0.162	4.25e-07	strongHypo
2	112433150	112433260	0.445	140	16	0	167	16	-0.108	1.78e-26	strongHypo
2	121719104	121719271	0.802	83	6	0.287	57	6	-0.164	1.27e-09	strongHypo
2	127176006	127176069	0.873	64	5	0.444	45	5	-0.111	1.99e-06	strongHypo
2	148999953	149000090	0.661	55	4	0.141	48	4	-0.171	8.98e-07	strongHypo
2	161971630	161971736	0.882	133	7	0.516	136	7	-0.117	2.53e-10	strongHypo
2	166988682	166988746	0.946	92	6	0.509	83	6	-0.154	7.06e-12	strongHypo
2	170717634	170717692	0.0604	48	5	0.532	86	5	0.139	9.47e-09	strongHyper
2	172859884	172860071	0.489	64	5	0.0741	96	5	-0.138	2.61e-09	strongHypo
2	174438212	174438601	0.592	58	5	0.149	79	5	-0.129	5.65e-08	strongHypo
2	177634639	177634688	0.815	59	6	0.272	93	6	-0.184	3.12e-11	strongHypo
2	183071440	183071487	0.889	83	6	0.439	75	6	-0.136	3.43e-09	strongHypo
2	199589499	199589596	0.574	49	4	0.0871	68	4	-0.179	1.75e-08	strongHypo
2	208112176	208112294	0.762	104	11	0.259	133	11	-0.166	4.79e-12	strongHypo
2	226798371	226798449	0.417	98	6	0.073	91	6	-0.12	8.13e-08	strongHypo
2	229623156	229623219	1	76	5	0.562	49	5	-0.146	1.09e-10	strongHypo
2	230659700	230659960	0.826	71	8	0.334	73	8	-0.106	1.91e-09	strongHypo
2	233060511	233060601	0.397	152	9	0.881	181	9	0.22	1.56e-20	strongHyper
2	234448338	234448632	0.248	56	4	0.817	54	4	0.238	1.94e-09	strongHyper
2	235959042	235959101	0.742	59	5	0.243	92	5	-0.175	2.11e-09	strongHypo
2	237342627	237342827	0.885	57	6	0.477	107	6	-0.132	2.6e-07	strongHypo
2	238494327	238494508	0.779	50	6	0.265	76	6	-0.123	5.31e-07	strongHypo
2	239326960	239327163	0.907	103	6	0.506	116	6	-0.143	4.13e-11	strongHypo
2	240454760	240454929	0.783	56	6	0.29	117	6	-0.155	7.34e-10	strongHypo
2	240993166	240993458	0.799	156	10	0.391	128	10	-0.123	7.66e-12	strongHypo
2	241730828	241730889	0.962	53	4	0.529	51	4	-0.137	1.67e-07	strongHypo
20	20956764	20956933	0.724	104	7	0.28	103	7	-0.137	8.66e-11	strongHypo
20	36274679	36275081	0.531	124	11	0.126	196	11	-0.118	4.64e-16	strongHypo
20	37384192	37384232	0.395	87	8	0.00781	107	8	-0.103	4.15e-13	strongHypo
20	37986086	37986356	0.625	114	6	0.249	124	6	-0.11	5.8e-09	strongHypo
20	38835980	38836011	1	34	4	0.398	40	4	-0.206	4.25e-09	strongHypo
20	46041351	46041576	0.278	119	9	0.648	139	9	0.114	1.61e-08	strongHyper
20	46057091	46057141	0.526	47	4	0.0357	52	4	-0.168	4.38e-08	strongHypo
20	48787481	48787591	0.676	44	4	0.114	46	4	-0.177	3.06e-07	strongHypo
20	50600485	50600517	0.987	66	4	0.591	49	4	-0.131	3.62e-08	strongHypo
20	53434873	53434950	0.744	72	5	0.201	86	5	-0.236	1.9e-12	strongHypo
20	58890064	58890121	0.655	38	5	0.13	86	5	-0.159	6.53e-09	strongHypo
20	59812568	59812685	0.962	51	5	0.491	109	5	-0.16	1.01e-09	strongHypo
20	61129264	61129386	0.703	70	5	0.278	86	5	-0.136	4.32e-07	strongHypo
20	62641432	62641452	0.86	42	4	0.36	50	4	-0.137	1.69e-06	strongHypo
20	62857123	62857388	0.98	67	7	0.568	147	7	-0.106	1.26e-11	strongHypo
20	62964694	62964775	0.954	66	7	0.359	98	7	-0.238	1.1e-15	strongHypo
20	63489076	63489173	0.768	56	7	0.341	99	7	-0.103	8.11e-07	strongHypo
20	63569299	63569317	0.0983	31	4	0.659	35	4	0.129	3.06e-06	strongHyper
21	8207265	8207335	0.325	3290	9	0.172	4737	9	-0.104	5.61e-56	strongHypo
21	8208720	8208929	0.284	32766	42	0.147	44577	42	-0.105	0	strongHypo
21	8209590	8209760	0.324	8059	14	0.178	10750	14	-0.107	6.62e-121	strongHypo
21	8212414	8212460	0.385	1666	6	0.204	2574	6	-0.123	2.27e-37	strongHypo
21	8214757	8214857	0.354	2571	16	0.179	3736	16	-0.101	5.38e-51	strongHypo
21	8215904	8215984	0.347	4109	10	0.199	5378	10	-0.1	3.01e-57	strongHypo
21	8217459	8217558	0.301	8297	12	0.163	11029	12	-0.103	4.8e-117	strongHypo
21	8219578	8219815	0.363	33480	40	0.226	44771	40	-0.104	0	strongHypo
21	8220335	8220408	0.359	8644	15	0.219	14125	15	-0.1	1.17e-113	strongHypo
21	8221013	8221077	0.438	2566	11	0.267	3232	11	-0.103	4.93e-43	strongHypo
21	8226206	8226311	0.536	5435	8	0.388	6041	8	-0.105	9.5e-58	strongHypo
21	8235720	8235934	0.364	12779	16	0.23	15844	16	-0.1	1.52e-142	strongHypo
21	8249128	8249371	0.32	10998	30	0.165	15766	30	-0.107	4.48e-186	strongHypo
21	8251874	8252009	0.317	9554	27	0.167	13637	27	-0.101	8.98e-155	strongHypo
21	8253683	8253915	0.32	8989	36	0.148	12082	36	-0.105	9.06e-179	strongHypo
21	8257311	8257503	0.378	5065	34	0.166	6961	34	-0.122	2.04e-116	strongHypo
21	8259878	8260036	0.298	9648	16	0.159	13582	16	-0.103	1.84e-139	strongHypo
21	8389491	8389562	0.299	6724	15	0.149	9223	15	-0.108	3.28e-116	strongHypo
21	8392729	8392930	0.31	10455	16	0.174	12851	16	-0.101	3.58e-128	strongHypo
21	8395323	8395349	0.337	2831	7	0.182	3842	7	-0.109	1.2e-47	strongHypo
21	8396582	8396633	0.324	7152	14	0.182	10277	14	-0.101	1.19e-101	strongHypo
21	8399429	8399518	0.303	8666	15	0.157	11202	15	-0.108	1.37e-132	strongHypo
21	8402198	8402260	0.332	4076	12	0.181	6205	12	-0.1	4.58e-67	strongHypo
21	8403269	8403289	0.432	834	4	0.237	1301	4	-0.127	6.13e-21	strongHypo
21	8404244	8404371	0.444	5856	13	0.285	7372	13	-0.109	4.76e-81	strongHypo
21	8407796	8407867	0.917	3137	7	0.779	3516	7	-0.101	6.64e-57	strongHypo
21	8409173	8409454	0.575	12028	19	0.428	14818	19	-0.104	5.77e-128	strongHypo
21	8417996	8418012	0.663	2665	4	0.517	3646	4	-0.105	2.03e-31	strongHypo
21	8432792	8432919	0.356	11503	21	0.209	15952	21	-0.105	2.6e-156	strongHypo
21	8434255	8434399	0.35	14335	25	0.201	20312	25	-0.109	2.41e-201	strongHypo
21	8435896	8435946	0.333	3226	8	0.173	3436	8	-0.111	5.2e-51	strongHypo
21	8436713	8437584	0.297	46839	87	0.157	64213	87	-0.1	0	strongHypo
21	8440229	8440675	0.326	26490	80	0.162	36670	80	-0.111	0	strongHypo
21	8443721	8443753	0.293	3838	7	0.153	5161	7	-0.102	1.62e-57	strongHypo
21	8445182	8445246	0.293	3958	6	0.155	4831	6	-0.102	2.07e-53	strongHypo
21	8446938	8447079	0.4	18631	24	0.256	24776	24	-0.108	1.54e-221	strongHypo
21	8448422	8448498	0.432	5215	15	0.274	7336	15	-0.103	7.58e-73	strongHypo
21	8453320	8453701	0.561	14193	25	0.414	17446	25	-0.101	6.2e-148	strongHypo
21	8987355	8987383	0.293	5532	9	0.155	7664	9	-0.102	6.4e-80	strongHypo
21	14064383	14064496	0.974	65	8	0.471	72	8	-0.104	1.52e-11	strongHypo
21	14281140	14281372	0.785	44	5	0.293	78	5	-0.127	9.02e-08	strongHypo
21	26795514	26795672	0.883	67	5	0.36	52	5	-0.186	1.59e-09	strongHypo
21	31876016	31876320	0.944	75	6	0.528	86	6	-0.121	1.21e-09	strongHypo
21	41125521	41125565	0.92	45	4	0.385	57	4	-0.194	3.56e-08	strongHypo
21	43366131	43366428	0.651	148	11	0.248	149	11	-0.112	8.32e-12	strongHypo
21	44919531	44919646	0.757	78	9	0.266	102	9	-0.103	4.4e-11	strongHypo
21	44966741	44966877	0.173	57	6	0.728	104	6	0.2	8.4e-12	strongHyper
21	45458215	45458281	0.845	70	6	0.363	107	6	-0.153	3.42e-10	strongHypo
21	46161945	46162048	0.835	91	12	0.211	124	12	-0.194	4.47e-20	strongHypo
22	17563642	17563695	0.679	44	5	0.192	77	5	-0.136	5.57e-08	strongHypo
22	17914353	17914405	1	40	4	0.508	80	4	-0.185	2.96e-09	strongHypo
22	18971537	18971681	0.78	135	11	0.365	137	11	-0.115	1.07e-11	strongHypo
22	20424629	20424734	0.234	58	6	0.792	48	6	0.142	5.88e-09	strongHyper
22	20429508	20429577	0.782	92	9	0.324	193	9	-0.133	1.57e-13	strongHypo
22	25121183	25121229	0.958	44	5	0.353	76	5	-0.241	1.2e-11	strongHypo
22	25718321	25718422	0.87	69	5	0.314	85	5	-0.251	1.95e-12	strongHypo
22	26321767	26321944	0.618	87	8	0.212	152	8	-0.122	4.81e-11	strongHypo
22	36351401	36351443	0.937	31	4	0.288	32	4	-0.203	7.11e-08	strongHypo
22	38832557	38832707	0.799	34	4	0.252	64	4	-0.173	3.61e-07	strongHypo
22	43413843	43414170	0.761	77	8	0.361	116	8	-0.108	3.48e-08	strongHypo
22	43567806	43567931	0.547	69	5	0.226	110	5	-0.104	4.15e-05	strongHypo
22	43732145	43732577	0.904	68	7	0.45	95	7	-0.142	3.71e-08	strongHypo
22	44931316	44931431	0.102	98	11	0.524	226	11	0.104	7.34e-14	strongHyper
22	44992275	44992375	0.911	84	9	0.322	112	9	-0.213	6.96e-18	strongHypo
22	46440206	46440435	0.923	74	8	0.523	113	8	-0.104	3.32e-09	strongHypo
22	46536082	46536096	1	38	5	0.461	47	5	-0.138	7.01e-09	strongHypo
22	46632781	46632887	0.95	94	7	0.481	95	7	-0.163	3.28e-13	strongHypo
22	49022120	49022219	0.93	62	7	0.37	74	7	-0.172	1.63e-12	strongHypo
22	49481677	49481781	0.723	48	5	0.205	89	5	-0.17	2.24e-08	strongHypo
22	49938406	49938480	0.942	35	4	0.323	65	4	-0.255	6.59e-10	strongHypo
22	50219734	50219832	0.649	81	5	0.234	87	5	-0.131	8.47e-08	strongHypo
3	9947566	9947604	0.488	49	6	0.0151	67	6	-0.124	2.66e-10	strongHypo
3	11586758	11586843	0.828	47	4	0.341	51	4	-0.146	6.64e-07	strongHypo
3	14266377	14266509	0.79	69	6	0.31	71	6	-0.123	5.27e-09	strongHypo
3	48427739	48427893	0.667	77	6	0.226	119	6	-0.134	4.78e-10	strongHypo
3	52495047	52495196	0.729	99	8	0.37	140	8	-0.103	1.09e-07	strongHypo
3	53082000	53082101	0.524	77	6	0.917	107	6	0.13	9.95e-10	strongHyper
3	66414985	66415047	1	63	4	0.602	73	4	-0.155	7.02e-10	strongHypo
3	81077837	81077875	0.945	56	5	0.45	54	5	-0.148	3.87e-09	strongHypo
3	97823441	97823730	0.0864	136	8	0.422	112	8	0.112	8.09e-10	strongHyper
3	123799947	123800045	0.591	86	6	0.0652	88	6	-0.221	2.72e-14	strongHypo
3	134370970	134371061	0.12	108	9	0.544	213	9	0.131	2.26e-14	strongHyper
3	141243367	141243544	0.914	60	5	0.397	84	5	-0.189	5.49e-10	strongHypo
3	158768594	158768685	0.0967	94	5	0.616	62	5	0.222	1.05e-11	strongHyper
3	159228617	159228664	0.961	78	5	0.498	52	5	-0.156	5.05e-10	strongHypo
3	171900539	171900598	0.949	57	4	0.5	51	4	-0.146	1.38e-07	strongHypo
3	195873697	195873841	0.836	155	14	0.3	142	14	-0.184	4.21e-22	strongHypo
3	195967468	195967529	0.983	57	5	0.617	112	5	-0.114	4.11e-08	strongHypo
4	845890	845961	0.866	73	6	0.371	135	6	-0.194	2.37e-12	strongHypo
4	1520524	1520573	0.0758	39	5	0.652	95	5	0.206	2.7e-10	strongHyper
4	3637800	3637842	0.957	44	4	0.444	61	4	-0.19	1.54e-08	strongHypo
4	6156172	6156223	0.975	49	5	0.394	52	5	-0.208	4.84e-11	strongHypo
4	6324632	6324664	0.662	47	4	0.112	45	4	-0.191	4.73e-08	strongHypo
4	6449859	6449977	0.647	87	6	0.17	117	6	-0.191	5.84e-12	strongHypo
4	9252409	9252451	0.969	196	6	0.693	229	6	-0.129	3.71e-15	strongHypo
4	50396580	50396735	0.793	438	5	0.517	577	5	-0.134	1.43e-16	strongHypo
4	57195692	57195876	0.87	104	12	0.429	137	12	-0.1	1.79e-13	strongHypo
4	76532233	76532263	0.938	65	4	0.402	49	4	-0.229	4.67e-10	strongHypo
4	81153919	81154077	0.241	133	10	0.714	131	10	0.145	7.96e-16	strongHyper
4	121932871	121932907	0.725	76	6	0.197	45	6	-0.122	2.23e-08	strongHypo
4	138682902	138682979	0.0154	50	5	0.516	65	5	0.161	4.91e-10	strongHyper
4	146243666	146243744	0.802	78	7	0.286	127	7	-0.192	1.47e-12	strongHypo
4	168645818	168645991	0.297	90	5	0.764	70	5	0.16	4.37e-08	strongHyper
4	174295205	174295276	0.943	61	5	0.573	45	5	-0.128	4.78e-06	strongHypo
4	176194935	176195171	0.889	68	6	0.463	117	6	-0.137	2.22e-09	strongHypo
4	184401125	184401192	0.349	55	5	0.885	65	5	0.189	1.32e-09	strongHyper
4	185128125	185128225	0.391	74	8	0.00893	107	8	-0.121	6.83e-12	strongHypo
4	185146355	185146474	0.817	101	5	0.323	75	5	-0.203	8.68e-09	strongHypo
4	185504503	185504568	0.939	95	5	0.514	41	5	-0.125	4.38e-08	strongHypo
4	185787728	185787825	0.894	56	5	0.23	39	5	-0.249	3.95e-11	strongHypo
4	189810829	189810868	0.673	148	7	0.325	252	7	-0.14	1.58e-11	strongHypo
5	767819	767873	0.956	68	4	0.518	88	4	-0.189	3.91e-10	strongHypo
5	1634389	1634476	0.483	83	7	0.06	92	7	-0.128	1.23e-10	strongHypo
5	1948566	1948882	0.464	96	9	0.898	112	9	0.136	8.05e-12	strongHyper
5	1973659	1973736	0.713	105	8	0.248	161	8	-0.159	6.05e-14	strongHypo
5	3193559	3193593	0.91	47	4	0.442	71	4	-0.161	6.53e-08	strongHypo
5	6474663	6474812	0.873	57	5	0.495	76	5	-0.12	2.62e-06	strongHypo
5	10456765	10456968	0.715	204	12	0.247	178	12	-0.192	2.1e-22	strongHypo
5	16809322	16809499	0.881	38	5	0.471	78	5	-0.104	3.96e-05	strongHypo
5	32012421	32012539	0.929	91	7	0.453	77	7	-0.154	1.37e-11	strongHypo
5	34251730	34251744	1	41	4	0.409	32	4	-0.201	2.18e-09	strongHypo
5	42953777	42953906	0.778	66	5	0.252	67	5	-0.187	1.82e-09	strongHypo
5	68434111	68434135	0.887	41	4	0.25	84	4	-0.306	2.7e-11	strongHypo
5	72146398	72146594	0.794	98	6	0.363	61	6	-0.135	2.94e-07	strongHypo
5	74616611	74616703	0.761	115	9	0.334	173	9	-0.113	1.55e-12	strongHypo
5	76930194	76930315	0.779	68	4	0.293	72	4	-0.196	5.93e-09	strongHypo
5	88929579	88929612	0.935	47	4	0.34	71	4	-0.285	1.73e-11	strongHypo
5	108993639	108993659	0.454	71	4	1	32	4	0.192	5.59e-09	strongHyper
5	115819018	115819115	0.281	81	6	0.757	92	6	0.15	6.9e-10	strongHyper
5	116382303	116382516	0.77	88	7	0.312	100	7	-0.132	1.23e-09	strongHypo
5	123094009	123094060	0.484	51	4	0.0693	91	4	-0.156	3.21e-08	strongHypo
5	123636648	123636716	0.336	68	5	0.759	99	5	0.122	8.41e-08	strongHyper
5	132819700	132819736	0.474	82	6	0.0752	123	6	-0.135	4.08e-11	strongHypo
5	133583447	133583554	0.926	123	9	0.57	104	9	-0.1	4.57e-10	strongHypo
5	135588024	135588096	0.4	101	6	0.84	130	6	0.17	8.4e-12	strongHyper
5	139019809	139020195	0.936	71	5	0.491	48	5	-0.126	1.49e-07	strongHypo
5	139759290	139759345	0.838	74	8	0.166	96	8	-0.283	3.9e-19	strongHypo
5	170504684	170504992	0.838	83	10	0.384	115	10	-0.129	8.81e-12	strongHypo
5	173772214	173772526	0.964	44	4	0.463	63	4	-0.169	5.65e-08	strongHypo
5	173781362	173781434	0.891	52	5	0.463	75	5	-0.162	8.25e-07	strongHypo
5	176845039	176845141	0.888	43	5	0.391	77	5	-0.133	9.82e-08	strongHypo
6	3154061	3154110	0.972	31	4	0.291	41	4	-0.258	1.62e-09	strongHypo
6	4607110	4607274	0.706	59	5	0.237	106	5	-0.153	1e-08	strongHypo
6	5388818	5389199	0.923	60	4	0.458	50	4	-0.156	1.48e-07	strongHypo
6	5905907	5905990	0.476	51	4	0.0179	60	4	-0.169	2.99e-09	strongHypo
6	14533600	14533638	0.95	39	4	0.412	44	4	-0.17	9.79e-08	strongHypo
6	16144492	16144916	0.934	86	8	0.595	137	8	-0.12	5.88e-09	strongHypo
6	26305142	26305280	0.529	101	8	0.0651	146	8	-0.173	8.24e-17	strongHypo
6	28898257	28898303	0.506	46	6	0.0939	107	6	-0.122	9.26e-08	strongHypo
6	29616872	29616919	0.964	44	5	0.39	53	5	-0.186	2.1e-09	strongHypo
6	31828822	31828920	0.224	108	10	0.604	225	10	0.102	6.19e-11	strongHyper
6	35377248	35377406	0.777	66	6	0.287	72	6	-0.128	1.31e-08	strongHypo
6	47113503	47113555	0.983	69	5	0.478	44	5	-0.172	6.46e-11	strongHypo
6	56867780	56867811	0.8	69	4	0.314	41	4	-0.147	7.5e-07	strongHypo
6	59167719	59167949	0.913	52	5	0.522	145	5	-0.106	1.29e-07	strongHypo
6	77357326	77357424	0.938	62	5	0.524	81	5	-0.125	4.22e-08	strongHypo
6	77736308	77736356	0.949	44	5	0.499	73	5	-0.145	2.66e-08	strongHypo
6	84756775	84757079	0.279	74	9	0.775	121	9	0.131	1.23e-11	strongHyper
6	89271495	89271697	0.986	64	8	0.382	126	8	-0.234	1.32e-18	strongHypo
6	110040697	110040759	1	79	5	0.632	59	5	-0.111	4.94e-10	strongHypo
6	157432983	157433078	0.908	113	9	0.343	122	9	-0.23	2.52e-20	strongHypo
6	161367114	161367152	0.938	62	5	0.425	67	5	-0.197	1.3e-10	strongHypo
6	164085201	164085230	0.811	63	4	0.371	71	4	-0.144	2.45e-07	strongHypo
6	166490796	166491007	0.74	105	7	0.287	123	7	-0.143	9.4e-11	strongHypo
6	167470332	167470390	0.967	54	4	0.518	89	4	-0.184	2.54e-09	strongHypo
6	167551504	167551536	0.332	42	4	1	36	4	0.276	4.65e-11	strongHyper
6	170148172	170148345	0.838	91	8	0.325	130	8	-0.184	3.94e-14	strongHypo
7	965452	965498	0.685	90	6	0.247	127	6	-0.152	1.93e-10	strongHypo
7	1026768	1026878	0.847	116	9	0.352	100	9	-0.158	4.19e-15	strongHypo
7	1029969	1030058	0.845	64	5	0.314	44	5	-0.154	4.7e-08	strongHypo
7	1057453	1057747	0.852	86	9	0.445	104	9	-0.112	1.79e-09	strongHypo
7	1082262	1082313	0.882	47	6	0.284	63	6	-0.196	2.04e-09	strongHypo
7	1717129	1717183	1	59	5	0.512	86	5	-0.196	1.18e-12	strongHypo
7	1920855	1921033	0.722	85	7	0.338	125	7	-0.108	6.47e-08	strongHypo
7	2019100	2019145	0.799	55	5	0.234	58	5	-0.183	2.32e-09	strongHypo
7	2091015	2091032	1	57	4	0.483	37	4	-0.195	4.9e-10	strongHypo
7	2237371	2237476	0.891	56	5	0.426	69	5	-0.124	7.41e-08	strongHypo
7	2614905	2614962	0.0167	53	5	0.511	63	5	0.167	2.7e-10	strongHyper
7	2640318	2640338	1	34	4	0.464	43	4	-0.162	7.49e-08	strongHypo
7	4050430	4050506	0.862	65	6	0.431	128	6	-0.124	6.52e-09	strongHypo
7	4824494	4824673	0.147	67	8	0.688	77	8	0.125	1.44e-10	strongHyper
7	5468744	5468761	0.975	37	4	0.405	35	4	-0.18	5.4e-08	strongHypo
7	13214230	13214277	1	60	5	0.551	54	5	-0.136	5.08e-10	strongHypo
7	28031501	28031568	0.944	53	4	0.404	55	4	-0.228	2.09e-10	strongHypo
7	37342982	37343020	0.905	62	5	0.353	62	5	-0.209	1.85e-10	strongHypo
7	44277418	44277437	0.972	35	4	0.281	43	4	-0.292	7.2e-11	strongHypo
7	55177886	55177922	0.463	37	4	0.05	81	4	-0.128	2.94e-07	strongHypo
7	65555197	65555255	0.324	125	11	0	216	11	-0.1	1.24e-19	strongHypo
7	67902168	67902373	0.735	64	6	0.233	74	6	-0.148	2.94e-09	strongHypo
7	74466537	74466589	0.755	46	5	0.159	39	5	-0.162	7.17e-08	strongHypo
7	75954033	75954097	0.953	62	6	0.304	75	6	-0.282	6.25e-16	strongHypo
7	77000022	77000130	0.848	48	6	0.377	132	6	-0.117	9.47e-09	strongHypo
7	82506749	82506846	0.787	65	7	0.241	84	7	-0.165	5.67e-11	strongHypo
7	130492063	130492131	0.69	103	9	0.178	112	9	-0.155	2.02e-14	strongHypo
7	142721165	142721206	0.935	43	4	0.388	60	4	-0.209	8.89e-09	strongHypo
7	150958020	150958226	0.245	271	32	0.7	409	32	0.106	3.17e-33	strongHyper
7	151091984	151092183	0.902	115	9	0.463	113	9	-0.138	1.83e-12	strongHypo
7	151125567	151125617	0.163	49	7	0.725	81	7	0.136	2.4e-10	strongHyper
7	154896223	154896247	0.976	85	5	0.591	88	5	-0.143	1.06e-10	strongHypo
7	156614702	156614750	0.982	49	6	0.408	69	6	-0.186	9.02e-12	strongHypo
7	157462431	157462484	0.969	30	4	0.292	50	4	-0.273	1.09e-09	strongHypo
7	157588303	157588378	0.893	40	5	0.318	54	5	-0.174	6.51e-09	strongHypo
7	158075581	158075655	0.967	52	5	0.487	64	5	-0.144	1.12e-08	strongHypo
8	1269326	1269373	0.975	40	5	0.416	48	5	-0.155	7.25e-09	strongHypo
8	1315327	1315469	0.934	146	11	0.542	148	11	-0.123	9.55e-16	strongHypo
8	2889905	2890062	0.953	62	7	0.488	113	7	-0.123	5.37e-11	strongHypo
8	11124948	11125046	0.36	70	6	0.905	52	6	0.155	3.63e-10	strongHyper
8	12952979	12953034	0.857	66	5	0.326	60	5	-0.188	6.93e-10	strongHypo
8	22227506	22227535	0.564	80	5	0.15	134	5	-0.17	5.87e-10	strongHypo
8	23002519	23002686	0.878	49	5	0.447	117	5	-0.113	4.72e-08	strongHypo
8	29057062	29057098	0.947	56	4	0.482	68	4	-0.181	1.11e-08	strongHypo
8	36559426	36559487	0.281	91	5	0.738	75	5	0.155	1.13e-08	strongHyper
8	37701099	37701152	0.918	53	7	0.493	91	7	-0.106	5.95e-08	strongHypo
8	41798142	41798253	0.0722	192	13	0.425	125	13	0.106	4.5e-14	strongHyper
8	52409808	52409918	0.846	65	6	0.428	131	6	-0.112	1.77e-08	strongHypo
8	61004650	61004740	0.484	80	6	0.0151	63	6	-0.14	3.97e-11	strongHypo
8	65560744	65560827	0.648	62	6	0.158	55	6	-0.104	7.58e-08	strongHypo
8	94233997	94234031	0.728	70	5	0.307	85	5	-0.113	1.77e-07	strongHypo
8	102745582	102745596	0.108	54	4	0.638	58	4	0.207	6.47e-09	strongHyper
8	105633358	105633581	0.598	90	6	0.123	98	6	-0.186	4.14e-12	strongHypo
8	110202860	110202920	0.3	83	7	0.736	108	7	0.107	3.09e-09	strongHyper
8	115641114	115641480	0.913	55	4	0.479	57	4	-0.134	1.25e-06	strongHypo
8	127694849	127695044	0.95	40	5	0.492	84	5	-0.121	1.07e-07	strongHypo
8	140047404	140047590	0.864	92	9	0.472	173	9	-0.103	1.22e-11	strongHypo
8	140599231	140599257	1	45	4	0.53	70	4	-0.177	1.61e-09	strongHypo
8	143150581	143150735	0.289	67	5	0.608	92	5	0.131	2.56e-05	strongHyper
8	144273007	144273059	0.511	39	5	0.0597	85	5	-0.13	2.3e-08	strongHypo
8	144473361	144473399	0.254	46	4	0.851	32	4	0.188	6.13e-07	strongHyper
8	144591875	144592186	0.774	98	8	0.419	130	8	-0.102	9.76e-07	strongHypo
9	970296	970434	0.227	117	6	0.69	102	6	0.179	1.03e-11	strongHyper
9	1940911	1941105	0.977	81	6	0.582	54	6	-0.112	3.33e-09	strongHypo
9	3669387	3669538	0.943	137	12	0.531	141	12	-0.115	3.45e-16	strongHypo
9	10208295	10208383	0.311	102	7	0.758	70	7	0.12	3.49e-08	strongHyper
9	16218382	16218416	0.784	56	4	0.287	75	4	-0.19	2.4e-08	strongHypo
9	18657570	18657657	1	57	5	0.494	52	5	-0.171	5.47e-11	strongHypo
9	26104237	26104347	0.635	75	4	0.0132	62	4	-0.316	2.79e-14	strongHypo
9	40584526	40584688	0.753	245	17	0.304	259	17	-0.125	4.24e-23	strongHypo
9	65442250	65442396	0.935	77	7	0.445	77	7	-0.144	4.29e-11	strongHypo
9	65708060	65708114	0.934	55	4	0.448	34	4	-0.147	5.72e-07	strongHypo
9	67724392	67724475	0.206	111	5	0.546	231	5	0.151	4.62e-11	strongHyper
9	79975929	79976033	0.502	78	5	0.0594	66	5	-0.146	3.76e-09	strongHypo
9	84893572	84893755	0.754	51	5	0.262	105	5	-0.165	4.65e-09	strongHypo
9	88681415	88681613	0.83	97	7	0.489	99	7	-0.114	6.19e-08	strongHypo
9	89483543	89484057	0.723	74	5	0.271	71	5	-0.13	2.68e-06	strongHypo
9	92729071	92729192	0.881	97	8	0.426	136	8	-0.13	3.53e-13	strongHypo
9	94332723	94332765	0.273	80	6	0.787	74	6	0.199	5.24e-11	strongHyper
9	95494159	95494268	0.785	55	5	0.285	75	5	-0.154	1.83e-08	strongHypo
9	96140915	96141037	0.707	116	7	0.238	93	7	-0.144	3.03e-11	strongHypo
9	96507010	96507023	1	47	4	0.532	49	4	-0.156	8.68e-09	strongHypo
9	96725664	96725866	0.967	87	7	0.457	74	7	-0.174	5.83e-13	strongHypo
9	105451557	105451788	0.83	130	8	0.391	103	8	-0.135	2.71e-12	strongHypo
9	105519843	105519880	0.916	80	6	0.499	92	6	-0.117	2.37e-09	strongHypo
9	113066033	113067498	0.201	1940	85	0.498	2959	85	0.1	5.41e-97	strongHyper
9	113071553	113073055	0.223	896	68	0.579	1806	68	0.102	4.25e-73	strongHyper
9	113075224	113075358	0.174	189	9	0.511	299	9	0.112	3.8e-14	strongHyper
9	113075680	113075913	0.189	258	7	0.553	371	7	0.191	4.12e-23	strongHyper
9	113077771	113078506	0.197	716	41	0.607	1426	41	0.168	2.4e-74	strongHyper
9	113082044	113082200	0.108	234	18	0.488	366	18	0.11	2.07e-22	strongHyper
9	113082913	113083798	0.164	672	36	0.536	1430	36	0.163	2.19e-63	strongHyper
9	113084118	113084244	0.142	133	8	0.486	242	8	0.109	3.81e-12	strongHyper
9	113085230	113085473	0.433	421	16	0.731	560	16	0.101	2.49e-20	strongHyper
9	113086960	113087057	0.173	240	8	0.453	400	8	0.111	3.37e-13	strongHyper
9	113087982	113088189	0.12	300	18	0.472	409	18	0.1	8.95e-23	strongHyper
9	113089663	113089721	0.306	207	7	0.574	441	7	0.102	1.21e-10	strongHyper
9	117643520	117643621	0.977	36	4	0.423	87	4	-0.221	2.67e-09	strongHypo
9	123330126	123330250	0.864	89	6	0.442	63	6	-0.116	4.29e-08	strongHypo
9	124398361	124398431	0.895	38	4	0.305	64	4	-0.231	8.81e-09	strongHypo
9	131910687	131910871	0.803	54	5	0.32	94	5	-0.146	2.29e-08	strongHypo
9	132209535	132209601	0.957	58	5	0.466	65	5	-0.171	1.29e-09	strongHypo
9	132485526	132485748	0.773	100	9	0.312	107	9	-0.116	8.91e-12	strongHypo
9	133257563	133257617	0.83	35	4	0.207	48	4	-0.233	2.99e-08	strongHypo
9	133950207	133950394	0.917	55	5	0.506	67	5	-0.126	1.36e-06	strongHypo
9	133954486	133954573	0.787	55	6	0.326	84	6	-0.1	1.17e-07	strongHypo
9	134049499	134049534	0.625	59	6	0.17	128	6	-0.136	1.88e-09	strongHypo
9	134376227	134376335	0.0386	75	6	0.486	87	6	0.146	3.86e-11	strongHyper
9	134385972	134386141	0.803	76	8	0.417	77	8	-0.106	2.48e-06	strongHypo
9	135240723	135240802	0.95	58	4	0.493	41	4	-0.141	1.44e-07	strongHypo
9	135244318	135244829	0.884	200	24	0.38	241	24	-0.164	4.93e-31	strongHypo
9	136372696	136372866	0.0576	114	8	0.427	171	8	0.112	2.83e-12	strongHyper
9	136531835	136532055	0.815	92	11	0.353	123	11	-0.102	4.1e-11	strongHypo
X	350670	350766	0.986	76	9	0.406	86	9	-0.183	1.52e-17	strongHypo
X	537027	537091	0.949	73	6	0.468	64	6	-0.172	1.06e-09	strongHypo
X	9833018	9833215	0.286	52	5	0.744	75	5	0.111	5.59e-07	strongHyper
X	13419609	13419703	1	40	4	0.547	53	4	-0.131	8.63e-08	strongHypo
X	19372775	19372818	0.486	41	4	0	39	4	-0.136	9.56e-08	strongHypo
X	37685971	37686021	0.488	47	6	0	66	6	-0.136	2.78e-11	strongHypo
X	40160365	40160493	1	38	5	0.303	39	5	-0.25	1.17e-11	strongHypo
X	47630712	47630765	0.953	84	6	0.536	80	6	-0.126	3.4e-10	strongHypo
X	56778380	56778482	0.7	117	6	0.316	210	6	-0.142	4.44e-11	strongHypo
X	58628508	58628533	0.921	129	4	0.624	192	4	-0.135	2.11e-09	strongHypo
X	61764499	61764892	0.356	48	5	0.839	75	5	0.131	6.29e-08	strongHyper
X	71365665	71365766	0.509	70	8	0.0739	125	8	-0.106	5.72e-11	strongHypo
X	75522971	75523114	0.405	131	16	0.0198	335	16	-0.121	7.96e-27	strongHypo
X	112064844	112064871	0.964	46	4	0.369	37	4	-0.219	5.99e-09	strongHypo
X	114906658	114906766	0.858	49	6	0.398	52	6	-0.132	3.77e-06	strongHypo
X	115734451	115734509	0.794	179	8	0.402	206	8	-0.145	8.21e-15	strongHypo
X	115735493	115735549	0.898	43	5	0.278	101	5	-0.263	1.95e-11	strongHypo
X	115847091	115847457	0.624	495	26	0.244	1115	26	-0.155	1.66e-45	strongHypo
X	115850041	115850141	0.584	187	9	0.22	357	9	-0.139	2.09e-16	strongHypo
X	115856034	115856094	0.819	67	6	0.422	313	6	-0.114	2.23e-09	strongHypo
X	115862471	115862562	0.69	97	8	0.261	157	8	-0.123	1.01e-11	strongHypo
X	115874246	115874311	0.638	74	7	0.207	179	7	-0.129	1.28e-10	strongHypo
X	115883217	115883287	0.645	85	8	0.198	183	8	-0.131	3e-11	strongHypo
X	115888712	115888742	0.588	102	4	0.212	100	4	-0.139	9.35e-08	strongHypo
X	142844188	142844278	1	102	7	0.515	55	7	-0.164	2.3e-15	strongHypo
X	144166882	144166946	0.956	51	4	0.497	43	4	-0.135	1.11e-07	strongHypo
X	155291379	155291453	0.937	62	5	0.398	44	5	-0.182	4.59e-09	strongHypo
