# Supplementary material for: DNA methylation of imprint control regions associated with Alzheimer’s disease in non-Hispanic Blacks and non-Hispanic Whites
Source: Clin Epigenetics. 2024 Apr 25;16:58. doi: 10.1186/s13148-024-01672-4 (PMC11043040; doi:10.1186/s13148-024-01672-4)
Supplement: Supplementary file 3 — Additional file 3: Table S6. The supplementary materials comprise additional details of the DMRs shared between AD-associated DMRs identified in our study in brain stratified by race/ethnicity and the study by Breen et al. (2023) in blood [88]. [file 13148_2024_1672_MOESM3_ESM.xlsx]

## Sheet: Overlap with Breen et al.
DMR coordinates-NHBs	DMR coordinates-NHWs	DMR coordinates-ALL
chr1:1510924-1511240	chr17:28765196-28765372	chr1:16642603-16643115
chr1:5239833-5240301	chr17:63116946-63117428	chr2:134610388-134610820
chr1:16642603-16643115		chr3:147372635-147373285
chr1:18572104-18572317		chr6:34105554-34106370
chr1:25688614-25689078		chr7:153445658-153445884
chr1:25782341-25783101		chr10:46523936-46524364
chr1:36952927-36953524		chr11:79295026-79295345
chr1:116984762-116985094		chr12:3091133-3091335
chr1:180955533-180956457		chr14:20386474-20386727
chr1:223535050-223535488		chr14:89376501-89376736
chr2:7924041-7924251		chr14:105884396-105884597
chr2:16650423-16650790		chr16:87322996-87323352
chr2:134610490-134610662		chr17:63116946-63117309
chr2:173863365-173863684		chr17:74863105-74864539
chr2:240244603-240244689		chr17:83134093-83135478
chr3:37639508-37639870		chr18:8763252-8763907
chr3:147371642-147373782		chr19:1852165-1852180
chr3:177132097-177132440		chr20:20411472-20412180
chr3:188658484-188658661		chr20:26163137-26163434
chr4:11424976-11425720		chr20:32556400-32556846
chr4:165416602-165416898		chr20:57024880-57025485
chr5:1504875-1505148		chr22:33884196-33884640
chr6:5457909-5458097
chr6:34104330-34106370
chr6:138577242-138577789
chr6:147055000-147055547
chr7:73000-73176
chr7:12627425-12627643
chr7:76149513-76150704
chr7:153445658-153445884
chr7:158500755-158501061
chr8:8367843-8368230
chr8:74319129-74319873
chr9:38315428-38316630
chr9:99296381-99296444
chr10:14129668-14130056
chr10:46523779-46524364
chr10:111102384-111102666
chr10:132101537-132101774
chr11:793501-794051
chr11:5507902-5508222
chr11:17743632-17745740
chr11:79295026-79295345
chr11:104812289-104812768
chr11:109013056-109013430
chr11:118645066-118645536
chr12:3090340-3091356
chr12:132365355-132366194
chr13:21033287-21033640
chr14:20386455-20386933
chr14:20430429-20431273
chr14:21398979-21399628
chr14:22449913-22450837
chr14:69713704-69714204
chr14:89376501-89376736
chr14:103623961-103624175
chr14:105884396-105884597
chr15:99504816-99505755
chr16:546703-548303
chr16:1759340-1759603
chr16:2151019-2151584
chr16:16559442-16560005
chr16:29169344-29170307
chr16:87322958-87324678
chr17:29118466-29118710
chr17:44368584-44368927
chr17:45583477-45583526
chr17:73030559-73030864
chr17:74824432-74825941
chr17:74836983-74837799
chr17:74862643-74864539
chr17:77164161-77164716
chr17:78190748-78191165
chr17:79287536-79287911
chr17:83133701-83135734
chr18:8762241-8763907
chr18:13376043-13377444
chr19:1852142-1852180
chr19:5959647-5960321
chr19:16087562-16088187
chr19:30063877-30065215
chr19:47675289-47675597
chr20:9739900-9740232
chr20:11913282-11913717
chr20:11925105-11925876
chr20:14526971-14527369
chr20:20411472-20412226
chr20:26163137-26163434
chr20:32556594-32556903
chr20:35254487-35254581
chr20:43244587-43245067
chr20:46973888-46974047
chr20:47708892-47709353
chr20:57024880-57025531
chr20:57713762-57714226
chr20:59127959-59128306
chr20:62318882-62319262
chr20:63954576-63955104
chr20:64004198-64004557
chr22:17981578-17982322
chr22:20990571-20991022
chr22:33884196-33884887

## Sheet: Overlap with Smith et al.
DMR coordinates-NHBs	DMR coordinates-ALL
chr4:1221838-1221935	chr7:155556590-155556652
chr7:155556590-155556652	chr14:105399175-105399206
chr19:3179773-3179828	chr7:155556590-155556652
chr19:16466496-16466629

## Sheet: Overlap with Zhang et al.
DMR coordinates-NHBs	DMR coordinates-ALL
chr7:155556590-155556652	chr7:155556590-155556652
chr17:79393692-79393718
